# Supplementary material for: A global analysis of CNVs in Chinese indigenous fine-wool sheep populations using whole-genome resequencing
Source: BMC Genomics. 2021 Jan 23;22:78. doi: 10.1186/s12864-021-07387-7 (PMC7825165; doi:10.1186/s12864-021-07387-7)
Supplement: Supplementary file 2 — Additional file 2: Table S2. Read mapping statistics and coverage of depth. [file 12864_2021_7387_MOESM2_ESM.xlsx]

## Sheet: Table S2
Table S2. Read mapping statistics and coverage of depth.
Breed	Sample	Sex	Mapped reads	Mapping rate (%)	Depth	Coverage at least 10X (%)	Coverage at least 20X (%)
Alpine Merino Sheep (AMS_no)	M373708	male	599920340	98.9	28.27	0.9554	0.8284
	M373649	male	766519278	98.92	35.38	0.9655	0.9072
	M345057	male	667280054	98.87	30.99	0.9606	0.874
	M373690	male	651060409	98.92	30.21	0.956	0.851
	K428506	male	677499042	98.8	31.41	0.9571	0.8645
	K428518	male	654371336	98.74	30.33	0.9595	0.8657
	M373984	male	828857784	98.94	38.39	0.9676	0.9201
	M380230	male	759367491	98.5	34.47	0.9642	0.9006
Alpine Merino Sheep (AMS_horn)	K428271	male	754427009	98.97	34.48	0.964	0.9
	M373815	male	749013547	98.89	35.14	0.9649	0.9052
	M349671	male	690011177	98.76	32.01	0.9621	0.8819
	M373370	male	609191642	98.87	28.08	0.954	0.8194
	M373788	male	682879258	98.96	31.99	0.9615	0.8819
	M373821	male	626263580	98.88	29.2	0.9565	0.8442
	K428330	male	712495773	98.91	33.83	0.9637	0.8979
	M373238	male	613915730	98.94	28.54	0.9563	0.8328
Chinese Merino Sheep (CMS_horn)	M345182	male	675003067	98.94	32.29	0.9624	0.8865
	M373950	male	693420909	98.76	33.1	0.9633	0.8927
	M373981	male	837265889	98.77	40.21	0.969	0.9283
	K428302	male	783995445	98.93	36.03	0.9662	0.9106
	K428406	male	769393853	98.84	36.97	0.9668	0.9158
	M373382	male	672678497	98.87	31.97	0.9617	0.8835
	M345197	male	665840145	98.91	30.76	0.9605	0.8672
	K428334	male	633215990	98.96	30.32	0.9595	0.8642
Aohan Finewool Sheep (AHS_no)	M355686	male	649320458	98.84	31.09	0.9608	0.8751
	K422852	male	696787807	98.93	32.27	0.9621	0.8857
	K427086	male	639677413	98.92	30.27	0.9594	0.8637
	M374531	male	798707151	98.81	37.43	0.9676	0.9183
	K429524	male	782485357	98.89	35.96	0.9663	0.9114
	K420535	male	803637786	98.87	37.89	0.9673	0.9186
	K421177	male	626894578	98.84	30.31	0.9593	0.8629
	M374639	male	784231530	98.93	36.97	0.9671	0.916
