# Supplementary material for: A global analysis of CNVs in Chinese indigenous fine-wool sheep populations using whole-genome resequencing
Source: BMC Genomics. 2021 Jan 23;22:78. doi: 10.1186/s12864-021-07387-7 (PMC7825165; doi:10.1186/s12864-021-07387-7)
Supplement: Supplementary file 4 — Additional file 4: Table S4. Detail information of the detected CNVRs. [file 12864_2021_7387_MOESM4_ESM.xlsx]

## Sheet: Table S4
Table S4.Detail information of the detected CNVRs.
Chr	Start	End	Length	Type	Gene name	Gene type
1	1	1800	1800	duplication	NONE:,RTP5,	intergenic
1	7301	11400	4100	duplication	NONE:,RTP5,	intergenic
1	11501	14700	3200	deletion	NONE:,RTP5,	intergenic
1	14701	19400	4700	duplication	NONE:,RTP5,	intergenic
1	165801	166800	1000	deletion	ING5	exonic
1	368201	369200	1000	deletion	FARP2	intronic
1	544001	546000	2000	deletion	PPP1R7,PASK,	intergenic
1	572701	577800	5100	deletion	PASK	intronic
1	628501	632200	3700	deletion	SNED1	exonic
1	695701	696700	1000	deletion	SNED1,CROCC2,	intergenic
1	1049001	1050000	1000	deletion	GPC1,OTOS,	intergenic
1	1157701	1158700	1000	deletion	GPC1,OTOS,	intergenic
1	1824701	1825700	1000	deletion	NDUFA10,HDAC4,	intergenic
1	1939201	1943900	4700	deletion	NDUFA10,HDAC4,	intergenic
1	2477501	2479700	2200	deletion	TWIST2,ASB1,	intergenic
1	2821401	2822700	1300	deletion	TRAF3IP1,PER2,	intergenic
1	2835901	2842200	6300	deletion	PER2	exonic
1	2909901	2917100	7200	deletion	ILKAP,KLHL30,	intergenic
1	3422401	3423900	1500	deletion	MLPH	intronic
1	3729501	3730500	1000	deletion	COL6A3,COPS8,	intergenic
1	3992301	3993700	1400	deletion	COPS8,ACKR3,	intergenic
1	4212801	4213900	1100	deletion	COPS8,ACKR3,	intergenic
1	4273301	4275100	1800	deletion	COPS8,ACKR3,	intergenic
1	5893101	5894100	1000	deletion	SH3BP4,ARL4C,	intergenic
1	6202901	6204000	1100	deletion	SH3BP4,ARL4C,	intergenic
1	6287301	6288700	1400	deletion	SH3BP4,ARL4C,	intergenic
1	6671801	6674500	2700	deletion	ARL4C,SPP2,	intergenic
1	6851601	6852800	1200	deletion	TRPM8	intronic
1	7156501	7158600	2100	deletion	UGT1A9,UGT1A6,	intronic
1	7248601	7250300	1700	deletion	USP40	intronic
1	7791701	7793200	1500	deletion	NGEF	intronic
1	9426901	9428800	1900	deletion	C1H1orf94,GJB5,	intergenic
1	9500201	9502700	2500	duplication	C1H1orf94,GJB5,	intergenic
1	10481301	10482400	1100	deletion	CLSPN,AGO4,	intergenic
1	13387201	13388300	1100	deletion	RHBDL2	intronic
1	13435301	13436400	1100	deletion	RHBDL2,AKIRIN1,	intergenic
1	13444401	13445400	1000	deletion	RHBDL2,AKIRIN1,	intergenic
1	13736901	13738000	1100	deletion	MACF1	intronic
1	13959501	13962400	2900	deletion	BMP8A,PABPC4,	intergenic
1	14124601	14126200	1600	deletion	HPCAL4,PPIE,	intergenic
1	14319701	14321400	1700	deletion	MYCL,MFSD2A,	intergenic
1	14663901	14664900	1000	deletion	ZMPSTE24,COL9A2,	intergenic
1	14907201	14910400	3200	deletion	LOC101102188,RIMS3,	intergenic
1	15117101	15118100	1000	deletion	KCNQ4	intronic
1	15178701	15183800	5100	deletion	CITED4,CTPS1,	intergenic
1	16099501	16104600	5100	deletion	HIVEP3,GUCA2B,	intergenic
1	16144401	16145700	1300	deletion	HIVEP3,GUCA2B,	intergenic
1	16306501	16307600	1100	deletion	HIVEP3,GUCA2B,	intergenic
1	17336601	17338000	1400	deletion	SLC2A1,LOC101103614,	intergenic
1	17532001	17535700	3700	deletion	LOC101105378,LOC101108173,	intergenic
1	18204701	18206400	1700	deletion	ST3GAL3	intronic
1	18291701	18293400	1700	deletion	ST3GAL3	intronic
1	18772501	18773700	1200	deletion	ERI3,RNF220,	intergenic
1	19407401	19408600	1200	deletion	EIF2B3,HECTD3,	intergenic
1	19626001	19627800	1800	deletion	ZSWIM5,HPDL,	intergenic
1	19805901	19806900	1000	deletion	TESK2,LOC101111334,	intergenic
1	19838901	19844400	5500	deletion	TESK2,LOC101111334,	intergenic
1	20074501	20075700	1200	deletion	TMEM69,IPP,	intergenic
1	20132801	20133800	1000	deletion	IPP,MAST2,	intergenic
1	20197901	20203000	5100	deletion	MAST2	intronic
1	20459901	20461400	1500	deletion	PIK3R3	intronic
1	20665401	20666900	1500	duplication	LOC101102851	exonic
1	21169901	21172100	2200	deletion	LOC101105114,LOC101105610,	intergenic
1	21241901	21251600	9700	duplication	LOC101105863	exonic
1	21251601	21254300	2700	duplication	LOC101105863	exonic
1	22867101	22872800	5700	deletion	AGBL4	intronic
1	22903101	22908000	4900	deletion	AGBL4	intronic
1	23951401	23952500	1100	deletion	AGBL4	intronic
1	24685601	24686600	1000	deletion	FAF1	intronic
1	24765201	24766700	1500	duplication	FAF1	intronic
1	25124001	25125100	1100	deletion	FAF1	intronic
1	25356601	25357800	1200	deletion	C1H1orf185,RNF11,	intergenic
1	26376601	26378000	1400	deletion	ZFYVE9	intronic
1	26737601	26738600	1000	deletion	ZCCHC11,GPX7,	intergenic
1	27066201	27071300	5100	duplication	LOC101117028,LOC101116196,	intergenic
1	27107101	27114100	7000	duplication	SCP2	exonic
1	27120701	27122100	1400	deletion	SCP2	intronic
1	27369301	27370600	1300	deletion	SLC1A7,CPT2,	intergenic
1	28967301	28970100	2800	deletion	LEXM	intronic
1	28979401	28981500	2100	deletion	LEXM	intronic
1	29042001	29043600	1600	deletion	DHCR24,TMEM61,	intergenic
1	30497401	30499400	2000	deletion	USP24,PLPP3,	intergenic
1	30654401	30657300	2900	deletion	USP24,PLPP3,	intergenic
1	30816001	30820100	4100	deletion	PLPP3,PRKAA2,	intergenic
1	30937801	30938900	1100	duplication	PRKAA2	intronic
1	31621101	31622300	1200	deletion	DAB1,LOC106990796,	intergenic
1	32298201	32299200	1000	deletion	LOC106990796,OMA1,	intergenic
1	33145901	33147900	2000	deletion	MYSM1,JUN,	intergenic
1	33445001	33446000	1000	deletion	JUN,FGGY,	intergenic
1	33705601	33707600	2000	deletion	JUN,FGGY,	intergenic
1	33907601	33908600	1000	deletion	FGGY	intronic
1	34555101	34557000	1900	duplication	LOC101104943	intronic
1	35356901	35359400	2500	deletion	C1H1orf87,NFIA,	intergenic
1	35543801	35544800	1000	deletion	C1H1orf87,NFIA,	intergenic
1	35652701	35653900	1200	duplication	C1H1orf87,NFIA,	intergenic
1	35762801	35766800	4000	deletion	C1H1orf87,NFIA,	intergenic
1	36584801	36585800	1000	deletion	TM2D1	exonic
1	36954101	36955300	1200	duplication	INADL	intronic
1	37012701	37024600	11900	duplication	INADL,KANK4,	intergenic
1	37800601	37801700	1100	deletion	ATG4C,FOXD3,	intergenic
1	38299001	38300400	1400	deletion	FOXD3,ALG6,	intergenic
1	38596101	38597300	1200	deletion	PGM1	intronic
1	38692901	38693900	1000	deletion	PGM1,ROR1,	intergenic
1	39188801	39190000	1200	deletion	UBE2U	intronic
1	39512301	39513400	1100	deletion	CACHD1	intronic
1	39918201	39921100	2900	deletion	RAVER2	intronic
1	40933901	40936100	2200	deletion	LEPR,PDE4B,	intergenic
1	41571901	41573800	1900	duplication	PDE4B,SGIP1,	intergenic
1	41653301	41655200	1900	deletion	PDE4B,SGIP1,	intergenic
1	42270101	42273700	3600	deletion	SLC35D1,C1H1orf141,	intergenic
1	42536901	42538200	1300	deletion	IL12RB2	intronic
1	43108201	43109600	1400	deletion	LOC101115838,DIRAS3,	intergenic
1	43671501	43672500	1000	deletion	RPE65,DEPDC1,	intergenic
1	43673101	43675300	2200	duplication	RPE65,DEPDC1,	intergenic
1	43882501	43883500	1000	deletion	DEPDC1,LRRC7,	intergenic
1	44109401	44111000	1600	deletion	DEPDC1,LRRC7,	intergenic
1	44524001	44531800	7800	duplication	DEPDC1,LRRC7,	intergenic
1	44719501	44720500	1000	duplication	DEPDC1,LRRC7,	intergenic
1	44948101	44953100	5000	deletion	LRRC7	intronic
1	45049601	45053800	4200	deletion	LRRC7	intronic
1	45112701	45116000	3300	deletion	LRRC7	intronic
1	46663801	46664900	1100	deletion	NEGR1	intronic
1	46766401	46767600	1200	deletion	NEGR1	intronic
1	46812901	46815400	2500	deletion	NEGR1	intronic
1	47060101	47061500	1400	duplication	NEGR1	intronic
1	47909901	47914900	5000	duplication	NEGR1,LRRIQ3,	intergenic
1	48377701	48384800	7100	deletion	NEGR1,LRRIQ3,	intergenic
1	48718101	48719400	1300	deletion	NEGR1,LRRIQ3,	intergenic
1	48926701	48929300	2600	duplication	NEGR1,LRRIQ3,	intergenic
1	49202101	49204100	2000	deletion	NEGR1,LRRIQ3,	intergenic
1	49422401	49423400	1000	deletion	NEGR1,LRRIQ3,	intergenic
1	49446401	49453200	6800	duplication	NEGR1,LRRIQ3,	intergenic
1	49942501	49947300	4800	deletion	LOC101120030	intronic
1	49971301	49973500	2200	deletion	LOC101120030	intronic
1	50232101	50234700	2600	deletion	LOC101120030	intronic
1	50644401	50646400	2000	duplication	TYW3,LHX8,	intergenic
1	50894901	50896000	1100	deletion	LHX8,SLC44A5,	intergenic
1	51213401	51217100	3700	duplication	SLC44A5,RABGGTB,	intergenic
1	51217101	51218200	1100	duplication	SLC44A5,RABGGTB,	intergenic
1	51218201	51223300	5100	deletion	SLC44A5,RABGGTB,	intergenic
1	51227201	51228600	1400	deletion	SLC44A5,RABGGTB,	intergenic
1	51291301	51296300	5000	duplication	SLC44A5,RABGGTB,	intergenic
1	51436701	51438300	1600	deletion	ASB17,ST6GALNAC3,	intergenic
1	51577201	51580700	3500	deletion	ASB17,ST6GALNAC3,	intergenic
1	51669101	51670400	1300	deletion	ST6GALNAC3	intronic
1	52015701	52016900	1200	deletion	ST6GALNAC3	intronic
1	52201801	52204300	2500	deletion	ST6GALNAC3	intronic
1	52449001	52450100	1100	deletion	ST6GALNAC3,ST6GALNAC5,	intergenic
1	52704701	52705800	1100	deletion	ST6GALNAC3,ST6GALNAC5,	intergenic
1	52807701	52809000	1300	deletion	ST6GALNAC5,PIGK,	intergenic
1	52838101	52840500	2400	deletion	PIGK	intronic
1	52900101	52905200	5100	deletion	PIGK	intronic
1	52907101	52908100	1000	deletion	PIGK	intronic
1	53244701	53246500	1800	deletion	AK5	intronic
1	53857901	53862500	4600	deletion	GIPC2	intronic
1	54144701	54145700	1000	duplication	LOC105614730,PTGFR,	intergenic
1	54429001	54430000	1000	deletion	IFI44	intronic
1	54776701	54777800	1100	deletion	ADGRL4,NONE:,	intergenic
1	55235101	55240500	5400	deletion	ADGRL4,NONE:,	intergenic
1	56388001	56391600	3600	deletion	ADGRL4,ADGRL2,	intergenic
1	56391601	56401500	9900	duplication	ADGRL4,ADGRL2,	intergenic
1	57224201	57225200	1000	deletion	NONE:,ADGRL2,	intergenic
1	57718401	57719500	1100	deletion	NONE:,ADGRL2,	intergenic
1	58040801	58041800	1000	deletion	ADGRL2,NONE:,	intergenic
1	58147201	58148600	1400	deletion	ADGRL2,TTLL7,	intergenic
1	58623401	58624400	1000	deletion	ADGRL2,TTLL7,	intergenic
1	58660501	58661600	1100	deletion	ADGRL2,TTLL7,	intergenic
1	58747401	58749400	2000	duplication	ADGRL2,TTLL7,	intergenic
1	59098901	59100800	1900	deletion	ADGRL2,TTLL7,	intergenic
1	59125701	59127700	2000	deletion	ADGRL2,TTLL7,	intergenic
1	60207401	60213900	6500	duplication	TTLL7	intronic
1	60598501	60600700	2200	deletion	PRKACB,SAMD13,	intergenic
1	61389001	61390800	1800	deletion	WDR63	intronic
1	61819701	61823000	3300	deletion	DDAH1,CYR61,	intergenic
1	62427601	62429000	1400	deletion	COL24A1	intronic
1	62635401	62637500	2100	deletion	COL24A1,ODF2L,	intergenic
1	63632801	63636900	4100	duplication	LOC106990847,LMO4,	intergenic
1	63998701	63999800	1100	duplication	LMO4,PKN2,	intergenic
1	64095501	64096800	1300	deletion	LMO4,PKN2,	intergenic
1	65058401	65059400	1000	deletion	LMO4,PKN2,	intergenic
1	65231101	65232700	1600	deletion	LMO4,PKN2,	intergenic
1	65609901	65614100	4200	duplication	LOC101119773,LOC105614852,	intergenic
1	65615101	65621400	6300	duplication	LOC101119773,LOC105614852,	intergenic
1	65621501	65625900	4400	deletion	LOC101119773,LOC105614852,	intergenic
1	65625901	65629300	3400	duplication	LOC101119773,LOC105614852,	intergenic
1	65634901	65636600	1700	duplication	LOC101119773,LOC105614852,	intergenic
1	65639401	65645800	6400	duplication	LOC105614852	exonic
1	65645801	65651000	5200	deletion	LOC101113817	exonic
1	65904101	65907400	3300	deletion	LOC101114579,LOC101120875,	intergenic
1	66071101	66072100	1000	deletion	LOC101121130,LRRC8B,	intergenic
1	67736701	67737800	1100	deletion	HFM1	intronic
1	67742301	67747400	5100	duplication	HFM1	intronic
1	67834401	67835400	1000	deletion	HFM1,CDC7,	intergenic
1	67854001	67855500	1500	deletion	HFM1,CDC7,	intergenic
1	67874901	67876000	1100	deletion	HFM1,CDC7,	intergenic
1	68431301	68432700	1400	deletion	EPHX4	intronic
1	68651301	68652600	1300	deletion	GLMN	intronic
1	68809601	68810600	1000	deletion	RPAP2,GFI1,	intergenic
1	68998301	69007200	8900	deletion	EVI5	intronic
1	69007901	69009400	1500	duplication	EVI5	intronic
1	69921301	69923100	1800	deletion	BCAR3	intronic
1	70226101	70227200	1100	deletion	GCLM,ABCA4,	intergenic
1	70291501	70294000	2500	deletion	ABCA4	intronic
1	70312901	70314100	1200	deletion	ABCA4	intronic
1	70343001	70344000	1000	deletion	ABCA4	intronic
1	71231701	71234000	2300	deletion	ALG14	intronic
1	72224401	72226300	1900	deletion	RWDD3,PTBP2,	intergenic
1	72479001	72481600	2600	deletion	RWDD3,PTBP2,	intergenic
1	73034601	73036700	2100	deletion	PTBP2,DPYD,	intergenic
1	73342601	73344500	1900	duplication	PTBP2,DPYD,	intergenic
1	74736401	74738100	1700	deletion	DPYD,SNX7,	intergenic
1	74775701	74776700	1000	deletion	DPYD,SNX7,	intergenic
1	75143401	75147700	4300	deletion	SNX7	intronic
1	75715001	75716900	1900	deletion	PLPPR5,PLPPR4,	intergenic
1	75870201	75874900	4700	deletion	PLPPR4,PALMD,	intergenic
1	76121001	76122200	1200	deletion	PLPPR4,PALMD,	intergenic
1	76539801	76540900	1100	deletion	SASS6	intronic
1	76968001	76970200	2200	deletion	GPR88,LOC105615088,	intergenic
1	77409901	77414100	4200	duplication	DPH5	intronic
1	77855701	77856700	1000	deletion	S1PR1,OLFM3,	intergenic
1	78461301	78462900	1600	deletion	OLFM3,LOC101117289,	intergenic
1	78703801	78705300	1500	deletion	OLFM3,LOC101117289,	intergenic
1	78870901	78871900	1000	deletion	OLFM3,LOC101117289,	intergenic
1	79118001	79119500	1500	deletion	LOC101117289,COL11A1,	intergenic
1	79571401	79572500	1100	deletion	COL11A1,RNPC3,	intergenic
1	79750201	79752800	2600	duplication	COL11A1,RNPC3,	intergenic
1	79829201	79830900	1700	deletion	COL11A1,RNPC3,	intergenic
1	79979601	79980600	1000	deletion	LOC101118573,LOC101118831,	intergenic
1	81082601	81083800	1200	deletion	LOC101119090,NONE:,	intergenic
1	81627301	81628300	1000	deletion	LOC101119090,PRMT6,	intergenic
1	81770601	81774400	3800	duplication	LOC101119090,PRMT6,	intergenic
1	81903601	81904600	1000	deletion	LOC101119090,PRMT6,	intergenic
1	82105901	82107500	1600	deletion	LOC101119090,PRMT6,	intergenic
1	82172801	82173900	1100	deletion	LOC101119090,PRMT6,	intergenic
1	82298701	82304000	5300	duplication	LOC101119090,PRMT6,	intergenic
1	82371501	82372500	1000	deletion	NONE:,PRMT6,	intergenic
1	82612001	82613300	1300	deletion	NONE:,PRMT6,	intergenic
1	82696101	82697600	1500	deletion	NONE:,PRMT6,	intergenic
1	82716301	82717700	1400	deletion	NONE:,PRMT6,	intergenic
1	82765701	82767200	1500	deletion	NONE:,PRMT6,	intergenic
1	83000501	83002200	1700	deletion	NONE:,PRMT6,	intergenic
1	83178101	83181400	3300	duplication	NONE:,PRMT6,	intergenic
1	83405501	83407200	1700	duplication	NONE:,PRMT6,	intergenic
1	83616201	83617300	1100	deletion	NTNG1	intronic
1	83889601	83891700	2100	deletion	NTNG1	intronic
1	84143801	84145500	1700	deletion	VAV3	intronic
1	84644401	84647300	2900	deletion	VAV3,SLC25A24,	intergenic
1	84884301	84887300	3000	duplication	LOC101121385,LOC101102447,	intergenic
1	85430701	85431900	1200	deletion	WDR47,TAF13,	intergenic
1	86041701	86045700	4000	duplication	LOC106990219	downstream
1	86054101	86056600	2500	duplication	LOC101108092	upstream
1	86058001	86059600	1600	duplication	LOC101108092	exonic
1	86784001	86786600	2600	deletion	LAMTOR5,PROK1,	intergenic
1	87310801	87311900	1100	deletion	CD53,LRIF1,	intergenic
1	87360701	87362700	2000	deletion	LRIF1,DRAM2,	intergenic
1	87411401	87412800	1400	deletion	LRIF1,DRAM2,	intergenic
1	87454901	87457300	2400	deletion	LRIF1,DRAM2,	intergenic
1	87663601	87664700	1100	duplication	LOC101106229,CHIA,	intergenic
1	87760701	87761800	1100	deletion	LOC101106738,LOC101113807,	intergenic
1	87985701	87987100	1400	deletion	ADORA3,RAP1A,	intergenic
1	89901901	89903400	1500	deletion	MAGI3	intronic
1	90586701	90589200	2500	deletion	SYT6,TRIM33,	intergenic
1	90660201	90663300	3100	deletion	SYT6,TRIM33,	intergenic
1	90842001	90847200	5200	deletion	TRIM33	intronic
1	91314601	91317700	3100	duplication	SYCP1	intronic
1	91342701	91347800	5100	deletion	SYCP1	intronic
1	91399601	91400600	1000	duplication	TSHB,TSPAN2,	intergenic
1	91887401	91891200	3800	duplication	NGF,VANGL1,	intergenic
1	92641401	92643000	1600	deletion	MAB21L3,ATP1A1,	intergenic
1	92877501	92878800	1300	deletion	ATP1A1,CD58,	intergenic
1	92917801	92923400	5600	duplication	CD58	intronic
1	92946801	92947900	1100	deletion	IGSF3	intronic
1	93602101	93604700	2600	duplication	VTCN1	intronic
1	93644001	93645900	1900	deletion	VTCN1,MAN1A2,	intergenic
1	93650301	93651400	1100	deletion	VTCN1,MAN1A2,	intergenic
1	93748701	93749800	1100	deletion	VTCN1,MAN1A2,	intergenic
1	94123501	94124700	1200	deletion	FAM46C,GDAP2,	intergenic
1	94195601	94197400	1800	deletion	FAM46C,GDAP2,	intergenic
1	94206801	94208400	1600	duplication	FAM46C,GDAP2,	intergenic
1	94640701	94642200	1500	deletion	SPAG17	intronic
1	94975101	94976100	1000	deletion	SPAG17,TBX15,	intergenic
1	95038701	95040200	1500	deletion	SPAG17,TBX15,	intergenic
1	95393301	95396400	3100	deletion	SPAG17,TBX15,	intergenic
1	96009801	96011700	1900	deletion	ZNF697,PHGDH,	intergenic
1	96754101	96755400	1300	deletion	SEC22B,LOC101112864,	intergenic
1	96837201	96842800	5600	duplication	LOC101112864	exonic
1	96842801	96852400	9600	deletion	LOC101112864,LOC101112943,	intergenic
1	96908701	96923000	14300	duplication	LOC101112864,LOC101112943,	intergenic
1	96923101	96924400	1300	deletion	LOC101112864,LOC101112943,	intergenic
1	96924401	96931600	7200	duplication	LOC101112943	exonic
1	96931601	96933700	2100	deletion	LOC101112943	intronic
1	96933701	96951100	17400	duplication	LOC101112943	exonic
1	96951101	96955500	4400	deletion	LOC101112943	intronic
1	96955501	96965000	9500	duplication	LOC101112943	exonic
1	96965001	96969300	4300	duplication	LOC101112943	exonic
1	96969301	96970500	1200	duplication	LOC101112943	exonic
1	96970501	96972900	2400	duplication	LOC101112943	downstream
1	97144701	97146000	1300	deletion	CHD1L	intronic
1	97236401	97237500	1100	deletion	CHD1L,LOC101113455,	intergenic
1	98134201	98139300	5100	deletion	PEX11B	exonic
1	98252801	98254800	2000	duplication	HFE2,LOC105615520,	intergenic
1	98267801	98278200	10400	duplication	HFE2,LOC105615520,	intergenic
1	98293801	98295200	1400	duplication	HFE2,LOC105615520,	intergenic
1	98393601	98401500	7900	deletion	HFE2,LOC105615520,	intergenic
1	98461101	98462700	1600	duplication	HFE2,LOC105615520,	intergenic
1	98472501	98475900	3400	duplication	HFE2,LOC105615520,	intergenic
1	98477401	98482000	4600	duplication	HFE2,LOC105615520,	intergenic
1	98482101	98495600	13500	deletion	HFE2,LOC105615520,	intergenic
1	98496001	98519300	23300	duplication	HFE2,LOC105615520,	intergenic
1	98519301	98521000	1700	deletion	HFE2,LOC105615520,	intergenic
1	98521701	98532300	10600	duplication	LOC105615520	exonic
1	98532401	98533500	1100	deletion	LOC105615520,LOC101119949,	intergenic
1	98533501	98535200	1700	duplication	LOC105615520,LOC101119949,	intergenic
1	98535201	98542900	7700	deletion	LOC105615520,LOC101119949,	intergenic
1	98543101	98549800	6700	duplication	LOC105615520,LOC101119949,	intergenic
1	98593201	98594700	1500	deletion	LOC101119949,LOC101120207,	intergenic
1	99133401	99134700	1300	deletion	APH1A,C1H1orf54,	intergenic
1	99628901	99632500	3600	duplication	ARNT,SETDB1,	intergenic
1	100149601	100150600	1000	deletion	POGZ	intronic
1	100238601	100240000	1400	deletion	CGN	intronic
1	100453801	100457000	3200	deletion	RIIAD1,MRPL9,	intergenic
1	100678601	100684800	6200	duplication	LOC105615685	exonic
1	100851401	100852500	1100	duplication	LOC105613035,TCHHL1,	intergenic
1	101087601	101089000	1400	duplication	LOC105614079	exonic
1	101117201	101119500	2300	deletion	LOC105614079,LOC101120628,	intergenic
1	101689701	101693100	3400	deletion	LOC106990801	intronic
1	101913901	101916200	2300	deletion	LOC101121654,LOC105615728,	intergenic
1	101916301	101924800	8500	duplication	LOC101121654,LOC105615728,	intergenic
1	101931001	101935900	4900	duplication	LOC101121654,LOC105615728,	intergenic
1	101936701	101942000	5300	duplication	LOC101121654,LOC105615728,	intergenic
1	101949101	101951700	2600	deletion	LOC105615728,PRD-SPRRII,	intergenic
1	101960801	101975900	15100	duplication	PRD-SPRRII	exonic
1	101980601	101985500	4900	duplication	PRD-SPRRII,LELP1,	intergenic
1	102542301	102544000	1700	deletion	SNAPIN	upstream
1	102927001	102928200	1200	duplication	NUP210L,TPM3,	intergenic
1	103595501	103597000	1500	deletion	KCNN3,PMVK,	intergenic
1	104612301	104613700	1400	deletion	LMNA	exonic
1	105019301	105020300	1000	deletion	TTC24,APOA1BP,	intergenic
1	105549001	105554100	5100	deletion	ETV3,LOC105608969,	intergenic
1	105979501	105981900	2400	deletion	LOC105614265,LOC105613724,	intergenic
1	106275001	106277000	2000	duplication	LOC101112109,FCRL5,	intergenic
1	106615501	106617100	1600	duplication	CD5L	intronic
1	107085401	107098500	13100	duplication	LOC101110103,CD1,	intergenic
1	107112201	107118200	6000	deletion	LOC101110103,CD1,	intergenic
1	107229001	107230100	1100	duplication	CD1E,LOC101115176,	intergenic
1	107293001	107295400	2400	deletion	LOC101110891,LOC101115675,	intergenic
1	108030601	108036200	5600	duplication	LOC105605630	intronic
1	108178401	108179500	1100	deletion	IFI16,CADM3,	intergenic
1	108915501	108917700	2200	deletion	CRP,DUSP23,	intergenic
1	109081801	109082900	1100	deletion	VSIG8,CFAP45,	intergenic
1	109662601	109664100	1500	deletion	VANGL2,SLAMF6,	intergenic
1	109872201	109876500	4300	duplication	CD84,SLAMF1,	intergenic
1	109978401	109981000	2600	duplication	SLAMF1,SLAMF7,	intergenic
1	109981001	109983000	2000	deletion	SLAMF1,SLAMF7,	intergenic
1	109985001	109987700	2700	deletion	SLAMF1,SLAMF7,	intergenic
1	109989601	109991400	1800	duplication	SLAMF1,SLAMF7,	intergenic
1	109991701	109993300	1600	duplication	SLAMF1,SLAMF7,	intergenic
1	110036101	110037200	1100	deletion	SLAMF7	intronic
1	110088801	110100200	11400	deletion	LOC101103530,LOC101121646,	intergenic
1	110349101	110354300	5200	deletion	ITLN2	exonic
1	110812801	110814000	1200	duplication	CFAP126,LOC101106730,	intergenic
1	110814001	110815400	1400	deletion	CFAP126,LOC101106730,	intergenic
1	110818601	110819600	1000	deletion	CFAP126,LOC101106730,	intergenic
1	110819901	110823300	3400	duplication	CFAP126,LOC101106730,	intergenic
1	110964801	110966300	1500	deletion	FCGR3A,FCGR2B,	intergenic
1	111091601	111093000	1400	deletion	ATF6	intronic
1	111093101	111097300	4200	duplication	ATF6	intronic
1	111236601	111237700	1100	deletion	ATF6	intronic
1	111427301	111428400	1100	deletion	OLFML2B,LOC101108006,	intergenic
1	113168401	113169900	1500	deletion	NUF2,PBX1,	intergenic
1	113300801	113301800	1000	deletion	NUF2,PBX1,	intergenic
1	113811501	113817000	5500	deletion	NUF2,PBX1,	intergenic
1	113953901	113954900	1000	deletion	NUF2,PBX1,	intergenic
1	114350901	114354500	3600	deletion	NUF2,PBX1,	intergenic
1	114374501	114384900	10400	deletion	NUF2,PBX1,	intergenic
1	114398101	114399800	1700	deletion	NUF2,PBX1,	intergenic
1	114860001	114861100	1100	deletion	PBX1,LMX1A,	intergenic
1	115013401	115014600	1200	deletion	PBX1,LMX1A,	intergenic
1	115766401	115767400	1000	deletion	TMCO1	intronic
1	115975901	115977800	1900	deletion	UCK2,FAM78B,	intergenic
1	116053001	116054600	1600	deletion	UCK2,FAM78B,	intergenic
1	116215601	116217500	1900	deletion	FAM78B,LOC101109936,	intergenic
1	116251701	116252900	1200	deletion	FAM78B,LOC101109936,	intergenic
1	116729001	116731100	2100	deletion	LOC101109936,POGK,	intergenic
1	117020401	117021600	1200	deletion	MAEL,GPA33,	intergenic
1	117232301	117234600	2300	deletion	DUSP27,POU2F1,	intergenic
1	117454301	117457100	2800	duplication	POU2F1	intronic
1	117757701	117758900	1200	deletion	RCSD1	intronic
1	117971001	117972300	1300	deletion	ADCY10	intronic
1	118138001	118139000	1000	deletion	DCAF6	intronic
1	118724001	118728900	4900	duplication	LOC101111769	upstream
1	118728901	118738200	9300	duplication	LOC101111769	exonic
1	118739201	118762000	22800	duplication	LOC101111769	exonic
1	118762001	118766900	4900	deletion	LOC101111769,CLIC6,	intergenic
1	118766901	118769400	2500	duplication	LOC101111769,CLIC6,	intergenic
1	118769701	118771300	1600	deletion	LOC101111769,CLIC6,	intergenic
1	118771901	118776100	4200	duplication	LOC101111769,CLIC6,	intergenic
1	118788001	118789100	1100	duplication	LOC101111769,CLIC6,	intergenic
1	118790401	118797500	7100	duplication	LOC101111769,CLIC6,	intergenic
1	118843501	118846400	2900	deletion	CLIC6,RCAN1,	intergenic
1	118968901	118971300	2400	deletion	CLIC6,RCAN1,	intergenic
1	119078501	119079600	1100	deletion	RCAN1,KCNE1,	intergenic
1	119181501	119182500	1000	deletion	KCNE2	upstream
1	119320201	119321700	1500	deletion	KCNE2,MRPS6,	intergenic
1	119506701	119508200	1500	deletion	MRPS6	exonic
1	119533501	119536300	2800	duplication	MRPS6,ATP5O,	intergenic
1	120156601	120158600	2000	deletion	TMEM50B,IFNGR2,	intergenic
1	120454401	120456700	2300	deletion	IFNAR2,OLIG2,	intergenic
1	120582201	120583200	1000	deletion	IFNAR2,OLIG2,	intergenic
1	120644001	120645300	1300	deletion	OLIG2,C1H21orf62,	intergenic
1	121243901	121245100	1200	deletion	URB1	exonic
1	121277501	121279300	1800	deletion	URB1,MRAP,	intergenic
1	121408501	121409600	1100	deletion	MIS18A,HUNK,	intergenic
1	121425801	121435400	9600	deletion	MIS18A,HUNK,	intergenic
1	121464901	121465900	1000	deletion	MIS18A,HUNK,	intergenic
1	121501801	121502900	1100	deletion	MIS18A,HUNK,	intergenic
1	121530001	121532600	2600	duplication	MIS18A,HUNK,	intergenic
1	122596401	122600000	3600	duplication	TIAM1,LOC101103772,	intergenic
1	122704601	122705800	1200	deletion	TIAM1,LOC101103772,	intergenic
1	122991001	122993700	2700	duplication	LOC105605703,KRTAP6-1,	intergenic
1	123117501	123121600	4100	duplication	LOC105605703,KRTAP6-1,	intergenic
1	123377001	123380900	3900	deletion	KRTAP6-1,LOC101106046,	intergenic
1	123693201	123696500	3300	duplication	LOC101116882,CLDN8,	intergenic
1	125264901	125266300	1400	deletion	LTN1,N6AMT1,	intergenic
1	125300801	125302000	1200	deletion	N6AMT1,LOC105611820,	intergenic
1	125468301	125491100	22800	deletion	N6AMT1,LOC105611820,	intergenic
1	125501101	125502300	1200	deletion	N6AMT1,LOC105611820,	intergenic
1	125908801	125910200	1400	deletion	N6AMT1,LOC105611820,	intergenic
1	125914601	125919300	4700	duplication	N6AMT1,LOC105611820,	intergenic
1	126157301	126158700	1400	deletion	N6AMT1,LOC105611820,	intergenic
1	126663701	126665500	1800	deletion	N6AMT1,LOC105611820,	intergenic
1	126702101	126703100	1000	deletion	N6AMT1,LOC105611820,	intergenic
1	126977401	126978600	1200	duplication	N6AMT1,LOC105611820,	intergenic
1	127004701	127005900	1200	duplication	N6AMT1,LOC105611820,	intergenic
1	127100001	127104700	4700	duplication	LOC105611820	exonic
1	127239901	127242600	2700	deletion	LOC105611820,ADAMTS5,	intergenic
1	127551401	127557100	5700	deletion	ADAMTS5,ADAMTS1,	intergenic
1	127760401	127761400	1000	deletion	ADAMTS1,CYYR1,	intergenic
1	128080001	128081000	1000	deletion	CYYR1,APP,	intergenic
1	128835101	128836900	1800	deletion	JAM2,MRPL39,	intergenic
1	128852701	128857200	4500	duplication	JAM2,MRPL39,	intergenic
1	129414901	129417300	2400	deletion	MRPL39,NONE:,	intergenic
1	129441701	129444700	3000	deletion	MRPL39,NONE:,	intergenic
1	129688601	129690300	1700	deletion	MRPL39,NONE:,	intergenic
1	129715901	129718700	2800	duplication	MRPL39,NONE:,	intergenic
1	129796001	129800400	4400	deletion	MRPL39,NONE:,	intergenic
1	130138001	130139800	1800	duplication	MRPL39,NONE:,	intergenic
1	130503001	130506100	3100	duplication	MRPL39,NONE:,	intergenic
1	130654101	130655200	1100	deletion	MRPL39,NONE:,	intergenic
1	130673201	130674200	1000	deletion	MRPL39,NONE:,	intergenic
1	130832801	130833800	1000	deletion	MRPL39,NONE:,	intergenic
1	131075901	131079600	3700	deletion	NONE:,NONE:,	intergenic
1	131129201	131130500	1300	deletion	NONE:,NONE:,	intergenic
1	131277601	131279000	1400	deletion	NONE:,NONE:,	intergenic
1	132201201	132202900	1700	deletion	NONE:,NCAM2,	intergenic
1	132305201	132306400	1200	deletion	NONE:,NCAM2,	intergenic
1	132392201	132393400	1200	deletion	NONE:,NCAM2,	intergenic
1	132418001	132423400	5400	duplication	NONE:,NCAM2,	intergenic
1	132774901	132776000	1100	deletion	NONE:,NCAM2,	intergenic
1	132777301	132780500	3200	duplication	NONE:,NCAM2,	intergenic
1	133252901	133254700	1800	deletion	NONE:,NCAM2,	intergenic
1	133340501	133341500	1000	deletion	NONE:,NCAM2,	intergenic
1	133589501	133590900	1400	deletion	NCAM2	intronic
1	133696101	133697200	1100	deletion	NCAM2	intronic
1	134349801	134351300	1500	deletion	NCAM2,LOC101120465,	intergenic
1	134631101	134632200	1100	duplication	NCAM2,LOC101120465,	intergenic
1	134713301	134714600	1300	deletion	NCAM2,LOC101120465,	intergenic
1	134820601	134822200	1600	deletion	LOC101120465	intronic
1	135062601	135065000	2400	duplication	LOC105605728	exonic
1	135280101	135281300	1200	deletion	LOC105605728,TMPRSS15,	intergenic
1	135493901	135497600	3700	duplication	LOC105605728,TMPRSS15,	intergenic
1	135873201	135874200	1000	deletion	LOC105605728,TMPRSS15,	intergenic
1	135947301	135948400	1100	deletion	LOC105605728,TMPRSS15,	intergenic
1	136286501	136288600	2100	deletion	LOC105605728,TMPRSS15,	intergenic
1	136822901	136838200	15300	deletion	TMPRSS15	intronic
1	136838301	136843600	5300	deletion	TMPRSS15	exonic
1	136913701	136915000	1300	deletion	TMPRSS15	intronic
1	137576901	137578000	1100	deletion	C1H21orf91,BTG3,	intergenic
1	138146401	138148200	1800	deletion	CXADR,USP25,	intergenic
1	138178401	138180600	2200	duplication	CXADR,USP25,	intergenic
1	138819101	138820700	1600	deletion	CXADR,USP25,	intergenic
1	138893101	138894200	1100	duplication	CXADR,USP25,	intergenic
1	139587901	139591700	3800	deletion	USP25,NRIP1,	intergenic
1	139635601	139637100	1500	deletion	USP25,NRIP1,	intergenic
1	139769101	139770400	1300	deletion	USP25,NRIP1,	intergenic
1	139830801	139833400	2600	deletion	USP25,NRIP1,	intergenic
1	140591401	140596900	5500	duplication	NRIP1,LOC106990869,	intergenic
1	141091701	141093200	1500	deletion	LOC101122496	intronic
1	141648401	141650100	1700	deletion	LIPI,ROBO2,	intergenic
1	142266301	142267400	1100	deletion	ROBO2	intronic
1	143634801	143637600	2800	deletion	ROBO2,ROBO1,	intergenic
1	143836301	143839000	2700	deletion	ROBO2,ROBO1,	intergenic
1	144178101	144179500	1400	deletion	ROBO2,ROBO1,	intergenic
1	144254101	144259200	5100	deletion	ROBO2,ROBO1,	intergenic
1	144298801	144304800	6000	duplication	ROBO2,ROBO1,	intergenic
1	144878201	144881500	3300	deletion	ROBO1	intronic
1	145275201	145278300	3100	deletion	ROBO1,NONE:,	intergenic
1	146163601	146166000	2400	deletion	ROBO1,GBE1,	intergenic
1	146518301	146519800	1500	deletion	ROBO1,GBE1,	intergenic
1	146714901	146716200	1300	deletion	ROBO1,GBE1,	intergenic
1	147659901	147661100	1200	deletion	GBE1	intronic
1	147824801	147830600	5800	deletion	GBE1,NONE:,	intergenic
1	148109001	148110700	1700	deletion	GBE1,NONE:,	intergenic
1	148995101	148996800	1700	deletion	GBE1,NONE:,	intergenic
1	149436601	149443500	6900	deletion	GBE1,CADM2,	intergenic
1	149959201	149963900	4700	duplication	NONE:,CADM2,	intergenic
1	150009001	150010400	1400	deletion	NONE:,CADM2,	intergenic
1	150030101	150031100	1000	deletion	NONE:,CADM2,	intergenic
1	150511601	150514600	3000	duplication	NONE:,CADM2,	intergenic
1	150622001	150625600	3600	deletion	NONE:,CADM2,	intergenic
1	150664401	150668300	3900	deletion	NONE:,CADM2,	intergenic
1	151377401	151378500	1100	deletion	CADM2	intronic
1	151428101	151429600	1500	deletion	CADM2	intronic
1	151540301	151542700	2400	deletion	CADM2	intronic
1	152216101	152218300	2200	deletion	CADM2	intronic
1	152456901	152458400	1500	deletion	CADM2	intronic
1	152816701	152819400	2700	deletion	CADM2,VGLL3,	intergenic
1	153083001	153084100	1100	deletion	CADM2,VGLL3,	intergenic
1	153099201	153100300	1100	deletion	CADM2,VGLL3,	intergenic
1	153396501	153397500	1000	deletion	CADM2,VGLL3,	intergenic
1	154080401	154088800	8400	duplication	POU1F1,HTR1F,	intergenic
1	154233501	154235400	1900	deletion	POU1F1,HTR1F,	intergenic
1	155235101	155236100	1000	deletion	LOC105616630,EPHA3,	intergenic
1	155641901	155643000	1100	deletion	EPHA3	intronic
1	155792001	155793200	1200	deletion	EPHA3	intronic
1	156009801	156010900	1100	deletion	EPHA3,PROS1,	intergenic
1	156096501	156101600	5100	deletion	EPHA3,PROS1,	intergenic
1	156132601	156134400	1800	duplication	EPHA3,PROS1,	intergenic
1	156376001	156377100	1100	deletion	EPHA3,PROS1,	intergenic
1	157101001	157102200	1200	deletion	NSUN3,NONE:,	intergenic
1	158113701	158118900	5200	deletion	NSUN3,EPHA6,	intergenic
1	158460701	158461900	1200	deletion	NSUN3,EPHA6,	intergenic
1	158466101	158467200	1100	deletion	NSUN3,EPHA6,	intergenic
1	158628001	158629200	1200	duplication	NSUN3,EPHA6,	intergenic
1	158637101	158639500	2400	duplication	NSUN3,EPHA6,	intergenic
1	158652401	158654000	1600	deletion	NSUN3,EPHA6,	intergenic
1	158803301	158820400	17100	deletion	NONE:,EPHA6,	intergenic
1	159027401	159028600	1200	deletion	NONE:,EPHA6,	intergenic
1	159233501	159235300	1800	deletion	NONE:,EPHA6,	intergenic
1	159329001	159330200	1200	deletion	NONE:,EPHA6,	intergenic
1	159855001	159856000	1000	deletion	EPHA6	intronic
1	161216601	161222700	6100	deletion	LOC105609869,ST3GAL6,	intergenic
1	161239701	161241600	1900	deletion	LOC105609869,ST3GAL6,	intergenic
1	162006201	162008200	2000	deletion	DCBLD2,COL8A1,	intergenic
1	163229401	163230500	1100	deletion	LOC101110195,TMEM45A,	intergenic
1	163306101	163311500	5400	deletion	TMEM45A,ADGRG7,	intergenic
1	163951501	163952500	1000	deletion	ABI3BP,IMPG2,	intergenic
1	164108901	164111800	2900	deletion	SENP7	intronic
1	164993201	164995700	2500	deletion	NFKBIZ,ZPLD1,	intergenic
1	167634701	167636200	1500	deletion	NONE:,ALCAM,	intergenic
1	168473801	168474800	1000	deletion	ALCAM,CBLB,	intergenic
1	168809201	168811700	2500	deletion	CBLB,CCDC54,	intergenic
1	168990001	168991500	1500	duplication	CBLB,CCDC54,	intergenic
1	169063801	169065500	1700	deletion	CBLB,CCDC54,	intergenic
1	169111401	169117300	5900	deletion	CBLB,CCDC54,	intergenic
1	169500401	169501400	1000	deletion	CBLB,CCDC54,	intergenic
1	169755401	169756700	1300	deletion	CBLB,CCDC54,	intergenic
1	170243101	170247200	4100	deletion	CBLB,CCDC54,	intergenic
1	170414901	170417000	2100	deletion	CCDC54,BBX,	intergenic
1	170847001	170848000	1000	deletion	BBX,CD47,	intergenic
1	171102801	171105000	2200	deletion	CD47,IFT57,	intergenic
1	171152401	171153400	1000	deletion	CD47,IFT57,	intergenic
1	171450601	171453600	3000	duplication	MYH15	intronic
1	171688701	171690000	1300	deletion	DZIP3	intronic
1	171777701	171783700	6000	deletion	DZIP3,LOC101116441,	intergenic
1	171996101	171997700	1600	deletion	GUCA1C,MORC1,	intergenic
1	172326801	172327900	1100	deletion	MORC1,DPPA2,	intergenic
1	172329501	172330600	1100	deletion	MORC1,DPPA2,	intergenic
1	172414401	172415400	1000	deletion	DPPA4,LOC101113722,	intergenic
1	172624401	172634500	10100	duplication	DPPA4,LOC101113722,	intergenic
1	172684301	172688900	4600	deletion	DPPA4,LOC101113722,	intergenic
1	172741601	172743300	1700	deletion	DPPA4,LOC101113722,	intergenic
1	173334401	173336700	2300	duplication	DPPA4,LOC101113722,	intergenic
1	174361901	174363000	1100	deletion	PVRL3,CD96,	intergenic
1	175059301	175062200	2900	deletion	TMPRSS7,C1H3orf52,	intergenic
1	175254201	175255500	1300	deletion	SLC9C1,CD200,	intergenic
1	175386101	175389600	3500	deletion	CD200,BTLA,	intergenic
1	175591501	175596600	5100	deletion	CCDC80,LOC101114747,	intergenic
1	175705101	175707400	2300	deletion	CCDC80,LOC101114747,	intergenic
1	175884901	175886200	1300	deletion	LOC101122319,GTPBP8,	intergenic
1	175971701	175972900	1200	deletion	C1H3orf17,BOC,	intergenic
1	176282001	176283100	1100	deletion	CFAP44	intronic
1	176857801	176859100	1300	deletion	CCDC191	intronic
1	177106801	177111200	4400	deletion	DRD3,TIGIT,	intergenic
1	178097801	178098800	1000	deletion	ZBTB20,LOC101103522,	intergenic
1	178483001	178484100	1100	deletion	GAP43	intronic
1	179177801	179180300	2500	deletion	LSAMP	intronic
1	179500501	179501700	1200	deletion	LSAMP,NONE:,	intergenic
1	179818601	179821900	3300	duplication	LSAMP,NONE:,	intergenic
1	180079301	180081200	1900	deletion	LSAMP,IGSF11,	intergenic
1	180953401	180954500	1100	deletion	LSAMP,IGSF11,	intergenic
1	181306901	181308200	1300	deletion	LSAMP,IGSF11,	intergenic
1	181348301	181350500	2200	deletion	LSAMP,IGSF11,	intergenic
1	181491301	181493100	1800	deletion	NONE:,IGSF11,	intergenic
1	182101701	182103100	1400	deletion	C1H3orf30	intronic
1	182113201	182116000	2800	duplication	C1H3orf30	exonic
1	183255401	183256500	1100	deletion	LRRC58,FSTL1,	intergenic
1	183632001	183633300	1300	deletion	GTF2E1,STXBP5L,	intergenic
1	183688001	183689500	1500	deletion	GTF2E1,STXBP5L,	intergenic
1	185273601	185274800	1200	deletion	DIRC2	intronic
1	185683101	185687600	4500	deletion	SEC22A	intronic
1	186234001	186236400	2400	deletion	MYLK	intronic
1	186433301	186436000	2700	deletion	CCDC14	intronic
1	186483801	186485600	1800	deletion	ROPN1,KALRN,	intergenic
1	186837901	186839000	1100	deletion	KALRN	intronic
1	187616401	187617900	1500	deletion	HEG1,SLC12A8,	intergenic
1	187731501	187732600	1100	deletion	SLC12A8	intronic
1	187898601	187900700	2100	deletion	LOC101117035,SNX4,	intergenic
1	188340401	188345200	4800	deletion	LRCH3	intronic
1	188807001	188811200	4200	deletion	TFRC	intronic
1	189415101	189420300	5200	deletion	PAK2,SENP5,	intergenic
1	191459301	191460500	1200	deletion	HES1,OPA1,	intergenic
1	192261201	192262200	1000	deletion	HRASLS	intronic
1	192411501	192413800	2300	deletion	MB21D2	intronic
1	192490601	192491600	1000	deletion	MB21D2	intronic
1	192844401	192845400	1000	deletion	MB21D2,FGF12,	intergenic
1	193955501	193960400	4900	deletion	LOC105602566,CCDC50,	intergenic
1	194028901	194030000	1100	deletion	LOC105602566,CCDC50,	intergenic
1	194334401	194335400	1000	deletion	OSTN,GMNC,	intergenic
1	194449001	194450000	1000	deletion	OSTN,GMNC,	intergenic
1	194611501	194612500	1000	deletion	GMNC,IL1RAP,	intergenic
1	195674101	195676100	2000	deletion	TP63	intronic
1	195774801	195776200	1400	deletion	TP63	intronic
1	195978601	195979700	1100	deletion	TP63,TPRG1,	intergenic
1	196232301	196233600	1300	deletion	TPRG1,LPP,	intergenic
1	196448801	196450200	1400	deletion	TPRG1,LPP,	intergenic
1	196536801	196537900	1100	deletion	LPP	intronic
1	196821901	196825000	3100	deletion	LPP	intronic
1	196851801	196853300	1500	deletion	LPP	intronic
1	196923701	196925100	1400	deletion	LPP	intronic
1	197046901	197048800	1900	deletion	LPP,BCL6,	intergenic
1	197276201	197277200	1000	deletion	LPP,BCL6,	intergenic
1	197881401	197883000	1600	deletion	SST,RTP4,	intergenic
1	198056901	198059000	2100	deletion	RTP4,MASP1,	intergenic
1	198537501	198538900	1400	deletion	EIF4A2,KNG1,	intergenic
1	198621501	198622900	1400	deletion	FETUB,AHSG,	intergenic
1	198767701	198769300	1600	deletion	CRYGS,DGKG,	intergenic
1	198816601	198818600	2000	deletion	CRYGS,DGKG,	intergenic
1	198835001	198836200	1200	deletion	CRYGS,DGKG,	intergenic
1	198952901	198955100	2200	deletion	CRYGS,DGKG,	intergenic
1	199404401	199405900	1500	deletion	TRA2B,IGF2BP2,	intergenic
1	200125701	200126700	1000	deletion	C1H3orf70	intronic
1	200218101	200219100	1000	deletion	VPS8	intronic
1	200364001	200367900	3900	deletion	VPS8	intronic
1	200425101	200426700	1600	deletion	VPS8	intronic
1	200435901	200437200	1300	deletion	VPS8	intronic
1	200769201	200770400	1200	deletion	LOC101119356,CHRD,	intergenic
1	201076201	201077800	1600	deletion	EIF2B5,LOC101122747,	intergenic
1	201299701	201301300	1600	deletion	PARL	upstream
1	201440601	201444200	3600	deletion	YEATS2	intronic
1	201501701	201502700	1000	deletion	YEATS2,KLHL24,	intergenic
1	201576001	201577400	1400	duplication	KLHL24,KLHL6,	intergenic
1	201791601	201792900	1300	deletion	LOC101109765	intronic
1	201859801	201860800	1000	deletion	LOC101109765	intronic
1	202916701	202918200	1500	deletion	ATP11B,SOX2,	intergenic
1	203503401	203504700	1300	deletion	SOX2,DNAJC19,	intergenic
1	204840801	204842600	1800	deletion	TTC14,PEX5L,	intergenic
1	205023301	205024300	1000	deletion	TTC14,PEX5L,	intergenic
1	205142401	205143400	1000	deletion	TTC14,PEX5L,	intergenic
1	205904101	205906000	1900	duplication	KCNMB3,PIK3CA,	intergenic
1	206395201	206396400	1200	deletion	KCNMB2,LOC101110986,	intergenic
1	207522601	207524600	2000	deletion	LOC101110986,TBL1XR1,	intergenic
1	208594901	208596500	1600	deletion	TBL1XR1,NAALADL2,	intergenic
1	208781201	208782300	1100	deletion	TBL1XR1,NAALADL2,	intergenic
1	208948801	208950700	1900	deletion	TBL1XR1,NAALADL2,	intergenic
1	208974501	208975900	1400	deletion	TBL1XR1,NAALADL2,	intergenic
1	208992401	208993700	1300	deletion	TBL1XR1,NAALADL2,	intergenic
1	209001001	209002000	1000	deletion	TBL1XR1,NAALADL2,	intergenic
1	209532101	209533100	1000	deletion	NAALADL2	intronic
1	209534301	209535600	1300	deletion	NAALADL2	intronic
1	209554101	209556700	2600	deletion	NAALADL2	intronic
1	209732301	209737500	5200	deletion	NAALADL2	intronic
1	210079001	210080000	1000	deletion	NAALADL2	intronic
1	210394001	210395100	1100	deletion	NAALADL2	intronic
1	210558501	210559800	1300	deletion	NAALADL2,NLGN1,	intergenic
1	211116801	211119000	2200	deletion	NLGN1	intronic
1	211144001	211145000	1000	deletion	NLGN1	intronic
1	211911401	211912800	1400	deletion	NLGN1,SPATA16,	intergenic
1	211933901	211935900	2000	deletion	NLGN1,SPATA16,	intergenic
1	212581401	212584800	3400	deletion	SPATA16,ECT2,	intergenic
1	212754001	212755000	1000	deletion	NCEH1	intronic
1	212847901	212848900	1000	deletion	NCEH1,TNFSF10,	intergenic
1	214431501	214433400	1900	deletion	SLC2A2,EIF5A2,	intergenic
1	214456501	214458400	1900	deletion	EIF5A2	intronic
1	214550101	214551100	1000	deletion	RPL22L1,SLC7A14,	intergenic
1	215069301	215072500	3200	duplication	PRKCI,PHC3,	intergenic
1	215074501	215075600	1100	deletion	PRKCI,PHC3,	intergenic
1	215237801	215239100	1300	deletion	GPR160,SEC62,	intergenic
1	215258801	215259900	1100	duplication	GPR160,SEC62,	intergenic
1	215298001	215299500	1500	deletion	SEC62,SAMD7,	intergenic
1	216885701	216886800	1100	deletion	LOC101114669	intronic
1	217189401	217190900	1500	deletion	LOC101114669,GOLIM4,	intergenic
1	217475301	217477300	2000	deletion	LOC101114926,SERPINI1,	intergenic
1	218324401	218325400	1000	deletion	ZBBX,BCHE,	intergenic
1	218529301	218530800	1500	deletion	ZBBX,BCHE,	intergenic
1	218826701	218830100	3400	deletion	ZBBX,BCHE,	intergenic
1	219169701	219171900	2200	deletion	ZBBX,BCHE,	intergenic
1	219923101	219928300	5200	deletion	BCHE,SLITRK3,	intergenic
1	219977601	219978600	1000	deletion	BCHE,SLITRK3,	intergenic
1	220217901	220219800	1900	deletion	SI	intronic
1	220579601	220586200	6600	duplication	SI,LOC101116449,	intergenic
1	220656101	220673600	17500	deletion	SI,LOC101116449,	intergenic
1	220899501	220900500	1000	deletion	LOC101116449,LOC101103029,	intergenic
1	221054201	221059700	5500	deletion	LOC101116449,LOC101103029,	intergenic
1	221759501	221760900	1400	deletion	LOC101103029,NONE:,	intergenic
1	222095201	222096400	1200	deletion	LOC101103029,OTOL1,	intergenic
1	222784501	222786700	2200	deletion	LOC101103029,OTOL1,	intergenic
1	223172401	223173400	1000	deletion	LOC101103029,OTOL1,	intergenic
1	223253801	223257900	4100	deletion	LOC101103029,OTOL1,	intergenic
1	223435001	223443300	8300	duplication	LOC101103029,OTOL1,	intergenic
1	223572101	223580400	8300	deletion	LOC101103029,OTOL1,	intergenic
1	223601501	223602500	1000	deletion	LOC101103029,OTOL1,	intergenic
1	224550501	224551800	1300	deletion	PPM1L	intronic
1	225098501	225100600	2100	deletion	IFT80	intronic
1	225940701	225941700	1000	deletion	LOC106990363,IQCJ,	intergenic
1	226071201	226072700	1500	deletion	LOC106990363,IQCJ,	intergenic
1	226575801	226577300	1500	deletion	IQCJ,LOC105603665,	intergenic
1	226765301	226766400	1100	deletion	RARRES1	intronic
1	227001701	227003100	1400	deletion	RSRC1	intronic
1	227247301	227249000	1700	deletion	RSRC1	intronic
1	227433801	227435800	2000	deletion	SHOX2,VEPH1,	intergenic
1	227444301	227446300	2000	deletion	SHOX2,VEPH1,	intergenic
1	227461001	227465600	4600	deletion	SHOX2,VEPH1,	intergenic
1	227980701	227983900	3200	deletion	SHOX2,VEPH1,	intergenic
1	228322201	228323200	1000	deletion	VEPH1,CCNL1,	intergenic
1	228329901	228333500	3600	deletion	VEPH1,CCNL1,	intergenic
1	228647501	228651100	3600	deletion	LEKR1	intronic
1	229145301	229146500	1200	deletion	KCNAB1	intronic
1	229449801	229454300	4500	deletion	KCNAB1	intronic
1	229845901	229847000	1100	deletion	C1H3orf33	intronic
1	230376201	230377200	1000	deletion	PLCH1,MME,	intergenic
1	230588401	230594300	5900	deletion	MME,LOC101113188,	intergenic
1	230813801	230815000	1200	deletion	MME,LOC101113188,	intergenic
1	231248501	231249700	1200	deletion	GPR149	intronic
1	231278601	231279600	1000	deletion	GPR149	intronic
1	231539601	231540600	1000	deletion	ARHGEF26,LOC101122074,	intergenic
1	232091401	232093300	1900	deletion	ARHGEF26,LOC101122074,	intergenic
1	232888601	232889600	1000	deletion	RAP2B,P2RY1,	intergenic
1	233121401	233122500	1100	deletion	P2RY1,MBNL1,	intergenic
1	233206501	233207700	1200	deletion	P2RY1,MBNL1,	intergenic
1	233615901	233617100	1200	deletion	MBNL1,SUCNR1,	intergenic
1	233783401	233784900	1500	deletion	MBNL1,SUCNR1,	intergenic
1	233821801	233823500	1700	deletion	MBNL1,SUCNR1,	intergenic
1	233925701	233927200	1500	deletion	MBNL1,SUCNR1,	intergenic
1	234018701	234019700	1000	deletion	SUCNR1,LOC101115671,	intergenic
1	234198001	234199100	1100	deletion	LOC101115927,AADACL2,	intergenic
1	234278401	234279700	1300	deletion	LOC101116443,IGSF10,	intergenic
1	234473901	234477100	3200	deletion	LOC101116443,IGSF10,	intergenic
1	234673101	234675100	2000	deletion	MED12L	intronic
1	235442801	235444900	2100	deletion	LOC101119269,EIF2A,	intergenic
1	235445901	235449200	3300	deletion	LOC101119269,EIF2A,	intergenic
1	235800101	235801200	1100	deletion	TSC22D2,PFN2,	intergenic
1	235982301	235985300	3000	deletion	TSC22D2,PFN2,	intergenic
1	236670501	236671500	1000	deletion	TM4SF4,TM4SF1,	intergenic
1	237043701	237046200	2500	deletion	HLTF,GYG1,	intergenic
1	237137501	237138600	1100	deletion	GYG1,CPA3,	intergenic
1	237594801	237596000	1200	deletion	AGTR1,LOC101104036,	intergenic
1	237720501	237721600	1100	deletion	LOC101104036,LOC106990808,	intergenic
1	237940501	237941500	1000	deletion	LOC101104036,LOC106990808,	intergenic
1	238151201	238152800	1600	deletion	LOC101104036,LOC106990808,	intergenic
1	238398301	238399500	1200	deletion	LOC101104036,LOC106990808,	intergenic
1	238557401	238558800	1400	deletion	LOC106990808	intronic
1	238675601	238676900	1300	deletion	LOC106990808	intronic
1	239306901	239307900	1000	deletion	ZIC4,PLSCR5,	intergenic
1	239847201	239853200	6000	duplication	PLSCR5,PLSCR1,	intergenic
1	239871901	239876700	4800	deletion	PLSCR5,PLSCR1,	intergenic
1	239927301	239929900	2600	duplication	PLSCR1,LOC101103112,	intergenic
1	239961301	239963100	1800	deletion	PLSCR1,LOC101103112,	intergenic
1	239968401	239970100	1700	deletion	PLSCR1,LOC101103112,	intergenic
1	240118901	240120200	1300	deletion	LOC101103112,PLSCR4,	intergenic
1	240286001	240288400	2400	deletion	PLOD2	intronic
1	240958901	240960200	1300	deletion	PLOD2,LOC101105302,	intergenic
1	241589001	241600200	11200	deletion	PLOD2,LOC101105302,	intergenic
1	242053301	242054800	1500	deletion	PLOD2,LOC101105302,	intergenic
1	242083201	242084400	1200	deletion	PLOD2,LOC101105302,	intergenic
1	242921301	242922400	1100	deletion	C1H3orf58,SLC9A9,	intergenic
1	242970501	242971500	1000	deletion	SLC9A9	intronic
1	243035501	243037200	1700	deletion	SLC9A9	intronic
1	243522301	243524200	1900	deletion	SLC9A9	intronic
1	243779301	243780400	1100	deletion	CHST2	exonic
1	244462601	244464300	1700	deletion	XRN1	intronic
1	245738101	245739300	1200	deletion	SPSB4	intronic
1	245748101	245749100	1000	deletion	SPSB4	intronic
1	246144601	246145800	1200	deletion	TRIM42,CLSTN2,	intergenic
1	246364501	246366100	1600	deletion	CLSTN2	intronic
1	246795001	246796000	1000	deletion	CLSTN2	intronic
1	246922701	246924000	1300	deletion	CLSTN2	intronic
1	247136101	247137100	1000	deletion	CLSTN2,NMNAT3,	intergenic
1	248287901	248289100	1200	deletion	PIK3CB	intronic
1	248920901	248922000	1100	deletion	A4GNT,DZIP1L,	intergenic
1	249142701	249143800	1100	deletion	CLDN18,SOX14,	intergenic
1	249258101	249259400	1300	duplication	CLDN18,SOX14,	intergenic
1	249429001	249431100	2100	deletion	SOX14,IL20RB,	intergenic
1	249616601	249617900	1300	deletion	SOX14,IL20RB,	intergenic
1	250023201	250024200	1000	deletion	SOX14,IL20RB,	intergenic
1	250166701	250168100	1400	duplication	LOC105604278	exonic
1	250306401	250307500	1100	deletion	SLC35G2,STAG1,	intergenic
1	251349401	251357500	8100	deletion	PPP2R3A,EPHB1,	intergenic
1	251382401	251383500	1100	deletion	PPP2R3A,EPHB1,	intergenic
1	251781101	251782600	1500	deletion	PPP2R3A,EPHB1,	intergenic
1	252971701	252972700	1000	deletion	AMOTL2,RYK,	intergenic
1	253051501	253053500	2000	deletion	RYK	intronic
1	253173801	253176800	3000	deletion	LOC105604369,SLCO2A1,	intergenic
1	253241501	253244000	2500	deletion	LOC105604369,SLCO2A1,	intergenic
1	253418401	253420400	2000	deletion	RAB6B	intronic
1	253820601	253822100	1500	deletion	CDV3,BFSP2,	intergenic
1	253946701	253948000	1300	deletion	TMEM108	intronic
1	253975201	253977500	2300	deletion	TMEM108	intronic
1	254106201	254107200	1000	deletion	TMEM108	intronic
1	254589101	254590500	1400	deletion	TMEM108,NPHP3,	intergenic
1	254600301	254603600	3300	duplication	TMEM108,NPHP3,	intergenic
1	255160801	255161800	1000	deletion	DNAJC13,ACPP,	intergenic
1	255179801	255182300	2500	deletion	DNAJC13,ACPP,	intergenic
1	255215401	255217700	2300	deletion	ACPP	intronic
1	255758201	255759300	1100	deletion	CPNE4	intronic
1	255834001	255835100	1100	deletion	CPNE4	intronic
1	256304501	256305600	1100	deletion	CPNE4,MRPL3,	intergenic
1	256410901	256412000	1100	deletion	MRPL3,NUDT16,	intergenic
1	256436401	256437500	1100	deletion	MRPL3,NUDT16,	intergenic
1	256733301	256735300	2000	deletion	NEK11	intronic
1	257555801	257557100	1300	deletion	SH3BGR,B3GALT5,	intergenic
1	257683701	257690400	6700	duplication	SH3BGR,B3GALT5,	intergenic
1	257794101	257795100	1000	deletion	IGSF5	intronic
1	259290501	259291800	1300	deletion	BACE2	intronic
1	259653201	259654200	1000	deletion	TMPRSS2,LOC101102526,	intergenic
1	260132801	260143100	10300	deletion	ZBTB21	exonic
1	260491801	260494700	2900	deletion	TFF3,TFF2,	intergenic
1	260986701	260988100	1400	deletion	PDE9A,WDR4,	intergenic
1	261411301	261414000	2700	deletion	CRYAA,SIK1,	intergenic
1	261497701	261498700	1000	deletion	SIK1,HSF2BP,	intergenic
1	261779901	261781400	1500	deletion	RRP1	exonic
1	261877301	261878400	1100	deletion	LOC101101951	intronic
1	262189601	262193100	3500	duplication	DNMT3L,AIRE,	intergenic
1	262361601	262362600	1000	deletion	LOC105604729,LRRC3,	intergenic
1	262415801	262419300	3500	deletion	LOC105604740	upstream
1	262524001	262525700	1700	deletion	LOC101104203,LOC105604748,	intergenic
1	262987701	262990100	2400	duplication	ADARB1,POFUT2,	intergenic
1	262998601	263003600	5000	deletion	ADARB1,POFUT2,	intergenic
1	263196801	263198500	1700	deletion	COL18A1	intronic
1	263256301	263257400	1100	deletion	SLC19A1	intronic
1	263495301	263496400	1100	deletion	SLC19A1,PCBP3,	intergenic
1	263684301	263687300	3000	deletion	COL6A1,COL6A2,	intergenic
1	263847201	263848200	1000	deletion	LSS	intronic
1	264102801	264104000	1200	deletion	DIP2A	intronic
1	264208401	264213700	5300	deletion	DIP2A,S100B,	intergenic
1	264259901	264261200	1300	deletion	S100B,PRMT2,	intergenic
1	264766201	264767200	1000	deletion	LOC101108019,RUNX1,	intergenic
1	264786801	264787800	1000	deletion	LOC101108019,RUNX1,	intergenic
1	265119601	265120600	1000	deletion	RUNX1,SETD4,	intergenic
1	265436001	265437100	1100	deletion	RUNX1,SETD4,	intergenic
1	265769501	265772000	2500	deletion	RUNX1,SETD4,	intergenic
1	266499401	266500400	1000	deletion	CHAF1B	upstream
1	266611901	266612900	1000	deletion	CLDN14,SIM2,	intergenic
1	267217201	267219000	1800	deletion	TTC3	intronic
1	267581501	267582600	1100	deletion	DYRK1A,KCNJ6,	intergenic
1	267865901	267867700	1800	deletion	KCNJ6	intronic
1	268016901	268018200	1300	deletion	KCNJ6,KCNJ15,	intergenic
1	268318701	268329800	11100	duplication	KCNJ6,KCNJ15,	intergenic
1	268329801	268333100	3300	deletion	KCNJ6,KCNJ15,	intergenic
1	268333201	268340900	7700	duplication	KCNJ6,KCNJ15,	intergenic
1	268534201	268535400	1200	deletion	ERG	intronic
1	269282601	269285200	2600	deletion	ETS2,LOC101110904,	intergenic
1	269296101	269297100	1000	deletion	LOC101110904	intronic
1	269316201	269318700	2500	duplication	LOC101110904	exonic
1	269328201	269343500	15300	duplication	LOC101110904	exonic
1	269595001	269596000	1000	deletion	COL6A6,COL6A5,	intergenic
1	270254501	270256200	1700	deletion	SH3BP5,METTL6,	intergenic
1	270468801	270469900	1100	deletion	HACL1,LOC106990812,	intergenic
1	270644301	270645800	1500	deletion	ANKRD28	intronic
1	271238201	271247000	8800	deletion	RFTN1	intronic
1	271451701	271452800	1100	deletion	RFTN1,DAZL,	intergenic
1	271571301	271576100	4800	deletion	LOC101114238	downstream
1	271831101	271832800	1700	deletion	LOC101114238,PLCL2,	intergenic
1	271989401	271990500	1100	deletion	TBC1D5	intronic
1	272398201	272405400	7200	duplication	LOC105605056	exonic
1	273038601	273040000	1400	deletion	LOC105605056,SATB1,	intergenic
1	273107201	273112500	5300	deletion	LOC105605056,SATB1,	intergenic
1	274101401	274103600	2200	deletion	SATB1,KCNH8,	intergenic
1	274215801	274216800	1000	deletion	SATB1,KCNH8,	intergenic
1	274295201	274298200	3000	deletion	KCNH8	intronic
1	274459901	274461400	1500	deletion	KCNH8	intronic
1	274553001	274554200	1200	deletion	KCNH8	intronic
1	274605701	274607200	1500	deletion	KCNH8	intronic
1	274815901	274817200	1300	deletion	KCNH8,EFHB,	intergenic
1	274895801	274904200	8400	deletion	KCNH8,EFHB,	intergenic
1	275363701	275364900	1200	deletion	ZNF596,LOC101116534,	intergenic
1	275375701	275382500	6800	duplication	ZNF596,LOC101116534,	intergenic
2	1	9100	9100	deletion	NONE:,SH3YL1,	intergenic
2	749101	753800	4700	deletion	TPO	downstream
2	805301	806600	1300	deletion	PXDN	intronic
2	1096301	1106500	10200	deletion	MYT1L,TSSC1,	intergenic
2	1317301	1318500	1200	deletion	MYT1L,TSSC1,	intergenic
2	2015701	2017400	1700	deletion	DCDC2C	intronic
2	2101201	2103200	2000	deletion	DCDC2C,LOC101121314,	intergenic
2	2183501	2185700	2200	deletion	GSN	intronic
2	3080501	3081600	1100	deletion	CDK5RAP2,BRINP1,	intergenic
2	3294601	3295700	1100	deletion	CDK5RAP2,BRINP1,	intergenic
2	3455801	3458100	2300	deletion	CDK5RAP2,BRINP1,	intergenic
2	3525201	3527800	2600	deletion	CDK5RAP2,BRINP1,	intergenic
2	3657501	3659000	1500	deletion	CDK5RAP2,BRINP1,	intergenic
2	3906301	3907300	1000	deletion	CDK5RAP2,BRINP1,	intergenic
2	3964901	3966400	1500	deletion	CDK5RAP2,BRINP1,	intergenic
2	4160801	4161900	1100	deletion	BRINP1	intronic
2	4634501	4635500	1000	deletion	BRINP1,TLR4,	intergenic
2	5321601	5323800	2200	deletion	BRINP1,TLR4,	intergenic
2	6283801	6286400	2600	duplication	TLR4,ASTN2,	intergenic
2	6804301	6805600	1300	deletion	ASTN2	intronic
2	6952401	6954500	2100	deletion	ASTN2	intronic
2	7318001	7320700	2700	deletion	PAPPA	intronic
2	7632101	7633500	1400	deletion	PAPPA,LOC101102204,	intergenic
2	8928401	8929600	1200	deletion	TNFSF8,TNFSF15,	intergenic
2	9605601	9607000	1400	deletion	COL27A1,LOC106990922,	intergenic
2	9658101	9659200	1100	duplication	ZNF618	exonic
2	9916501	9920100	3600	deletion	ZNF618,RGS3,	intergenic
2	10378401	10380600	2200	deletion	WDR31	intronic
2	10499901	10504400	4500	deletion	FKBP15	intronic
2	10591001	10593100	2100	deletion	SLC31A2,ZFP37,	intergenic
2	10891001	10892000	1000	deletion	SNX30,INIP,	intergenic
2	11123801	11125600	1800	deletion	KIAA1958,HSDL2,	intergenic
2	11397001	11398000	1000	deletion	SUSD1	intronic
2	11756201	11757400	1200	deletion	C2H9orf84	intronic
2	11882201	11883400	1200	deletion	LOC101121664,PTGR1,	intergenic
2	11908101	11909100	1000	deletion	LOC101121664,PTGR1,	intergenic
2	12370201	12371300	1100	deletion	LOC101112627,LPAR1,	intergenic
2	13269501	13270800	1300	deletion	LOC101114239	intronic
2	13343701	13345000	1300	deletion	LOC101114239	intronic
2	13591401	13593200	1800	deletion	LOC101114239,PTPN3,	intergenic
2	13710301	13715400	5100	deletion	LOC101114239,PTPN3,	intergenic
2	14807801	14809200	1400	deletion	ACTL7B,KLF4,	intergenic
2	15070601	15072000	1400	deletion	ACTL7B,KLF4,	intergenic
2	15271301	15272300	1000	deletion	ACTL7B,KLF4,	intergenic
2	15291801	15292800	1000	deletion	ACTL7B,KLF4,	intergenic
2	15670201	15671300	1100	duplication	KLF4	exonic
2	15737001	15738400	1400	deletion	KLF4,RAD23B,	intergenic
2	16319501	16321000	1500	deletion	LOC105606818,LOC105611645,	intergenic
2	16864001	16865300	1300	deletion	LOC105611645,TMEM38B,	intergenic
2	17116201	17117900	1700	deletion	LOC105611645,TMEM38B,	intergenic
2	17429001	17430000	1000	deletion	FKTN	intronic
2	17562801	17564400	1600	deletion	FSD1L,SLC44A1,	intergenic
2	18538901	18542600	3700	deletion	LOC101105637,LOC101105891,	intergenic
2	19338401	19340000	1600	deletion	SMC2,CYLC2,	intergenic
2	19467901	19470100	2200	deletion	SMC2,CYLC2,	intergenic
2	20729501	20731400	1900	deletion	CYLC2,GRIN3A,	intergenic
2	20746001	20747000	1000	deletion	CYLC2,GRIN3A,	intergenic
2	20751101	20756300	5200	deletion	CYLC2,GRIN3A,	intergenic
2	20810501	20812600	2100	deletion	CYLC2,GRIN3A,	intergenic
2	20991301	20992300	1000	deletion	CYLC2,GRIN3A,	intergenic
2	21431101	21432400	1300	deletion	GRIN3A	intronic
2	21521601	21532300	10700	duplication	RNF20,TMEM246,	intergenic
2	21532301	21534200	1900	deletion	RNF20,TMEM246,	intergenic
2	22071301	22073200	1900	deletion	PLPPR1,MURC,	intergenic
2	22151601	22152600	1000	deletion	PLPPR1,MURC,	intergenic
2	22380601	22387300	6700	deletion	PLPPR1,MURC,	intergenic
2	22552001	22553800	1800	deletion	TMEFF1	intronic
2	22654601	22655800	1200	deletion	LOC101106665	intronic
2	23432601	23434200	1600	deletion	NXNL2,S1PR3,	intergenic
2	23728101	23729500	1400	deletion	SHC3	intronic
2	23733401	23734900	1500	deletion	SHC3	intronic
2	24462901	24466500	3600	duplication	GADD45G,LOC105606996,	intergenic
2	24971501	24978000	6500	duplication	LOC105606996,DIRAS2,	intergenic
2	24978501	24984900	6400	duplication	LOC105606996,DIRAS2,	intergenic
2	25654101	25655800	1700	deletion	DIRAS2,SYK,	intergenic
2	25958701	25960600	1900	deletion	SYK,AUH,	intergenic
2	26954001	26955700	1700	deletion	SPTLC1	intronic
2	27038501	27039900	1400	deletion	SPTLC1,LOC105601937,	intergenic
2	27105201	27109300	4100	deletion	SPTLC1,LOC105601937,	intergenic
2	27120301	27128900	8600	deletion	LOC105601937	intronic
2	27288601	27290500	1900	deletion	ZNF169	intronic
2	27319501	27321600	2100	deletion	ZNF169,LOC105607037,	intergenic
2	27763501	27764600	1100	deletion	LOC101110824,PHF2,	intergenic
2	28567601	28569500	1900	deletion	IPPK	intronic
2	28610701	28612500	1800	deletion	CENPP	intronic
2	28909301	28911400	2100	deletion	IARS	intronic
2	28999601	29001000	1400	deletion	ZNF484,LOC101112381,	intergenic
2	29158701	29160700	2000	deletion	LOC101112381,CTSV,	intergenic
2	29377201	29378200	1000	deletion	AAED1,CDC14B,	intergenic
2	29639001	29646200	7200	deletion	HABP4,ZNF367,	intergenic
2	29650701	29651800	1100	deletion	ZNF367	exonic
2	29767401	29768900	1500	deletion	HSD17B3	intronic
2	29887101	29888100	1000	deletion	HSD17B3,ERCC6L2,	intergenic
2	30067801	30071400	3600	deletion	HSD17B3,ERCC6L2,	intergenic
2	30384901	30386200	1300	deletion	ERCC6L2,PTCH1,	intergenic
2	30461401	30462400	1000	deletion	ERCC6L2,PTCH1,	intergenic
2	30784001	30785000	1000	deletion	PTCH1,FANCC,	intergenic
2	30796701	30804900	8200	deletion	PTCH1,FANCC,	intergenic
2	30830201	30831700	1500	deletion	PTCH1,FANCC,	intergenic
2	31756501	31759400	2900	deletion	FBP2	intronic
2	31984901	31986700	1800	deletion	DAPK1	intronic
2	32153701	32154700	1000	deletion	DAPK1,GAS1,	intergenic
2	33006101	33008500	2400	deletion	GAS1,ZCCHC6,	intergenic
2	33909401	33914700	5300	deletion	AGTPBP1	intronic
2	34343001	34344300	1300	deletion	AGTPBP1,NTRK2,	intergenic
2	35369801	35382000	12200	deletion	SLC28A3,RMI1,	intergenic
2	35840801	35841800	1000	deletion	GKAP1,UBQLN1,	intergenic
2	36662901	36664200	1300	deletion	FAM205A,CCL21,	intergenic
2	38092301	38093300	1000	deletion	EPHX2	intronic
2	38118501	38120100	1600	deletion	EPHX2	intronic
2	38401701	38404000	2300	deletion	STMN4,ADRA1A,	intergenic
2	38542701	38543800	1100	deletion	STMN4,ADRA1A,	intergenic
2	38604401	38607300	2900	deletion	STMN4,ADRA1A,	intergenic
2	39047001	39048000	1000	deletion	PNMA2,BNIP3L,	intergenic
2	39518201	39519200	1000	deletion	EBF2	intronic
2	39670601	39673600	3000	deletion	EBF2,CDCA2,	intergenic
2	39801001	39802300	1300	deletion	EBF2,CDCA2,	intergenic
2	39953301	39954900	1600	deletion	KCTD9	intronic
2	39964201	39965400	1200	deletion	KCTD9	intronic
2	40523601	40525300	1700	deletion	DOCK5,NEFL,	intergenic
2	40638201	40649900	11700	deletion	NEFM,ADAM7,	intergenic
2	40857501	40862600	5100	duplication	NEFM,ADAM7,	intergenic
2	40869501	40871400	1900	deletion	NEFM,ADAM7,	intergenic
2	40928201	40929600	1400	deletion	NEFM,ADAM7,	intergenic
2	40953801	40955100	1300	deletion	NEFM,ADAM7,	intergenic
2	41128101	41130900	2800	deletion	ADAM7,ADAMDEC1,	intergenic
2	41194201	41195300	1100	deletion	ADAM28	intronic
2	41227901	41229200	1300	deletion	ADAM28	intronic
2	41365701	41366900	1200	deletion	ADAM28,STC1,	intergenic
2	41428601	41434000	5400	deletion	ADAM28,STC1,	intergenic
2	41478701	41479800	1100	deletion	ADAM28,STC1,	intergenic
2	42102401	42106100	3700	deletion	SLC25A37,ENTPD4,	intergenic
2	42396301	42412100	15800	duplication	CHMP7,RHOBTB2,	intergenic
2	42413701	42418300	4600	deletion	RHOBTB2	exonic
2	42418401	42428300	9900	duplication	RHOBTB2	exonic
2	43135701	43137800	2100	deletion	PIWIL2,POLR3D,	intergenic
2	44293301	44294400	1100	deletion	GFRA2,LOC101120470,	intergenic
2	44537801	44542900	5100	duplication	GFRA2,LOC101120470,	intergenic
2	44649101	44650100	1000	deletion	LOC101120470,LZTS1,	intergenic
2	44980201	44982200	2000	deletion	LOC101120470,LZTS1,	intergenic
2	45140301	45141700	1400	deletion	LOC101120470,LZTS1,	intergenic
2	45413901	45415300	1400	deletion	ATP6V1B2,SLC18A1,	intergenic
2	46040501	46045300	4800	deletion	LOC105607498,LOC101123612,	intergenic
2	46686201	46687300	1100	deletion	LOC101123612	intronic
2	47124401	47125600	1200	deletion	LOC105611696,LOC101102295,	intergenic
2	47153001	47182900	29900	duplication	LOC101102295	exonic
2	47335301	47336300	1000	deletion	TEX10	intronic
2	48058701	48060100	1400	deletion	NR4A3,LOC101123268,	intergenic
2	48065101	48067600	2500	deletion	NR4A3,LOC101123268,	intergenic
2	48117301	48118600	1300	deletion	LOC101123268,SEC61B,	intergenic
2	48373501	48374600	1100	deletion	ALG2,TGFBR1,	intergenic
2	49861601	49863000	1400	deletion	TMOD1,TDRD7,	intergenic
2	49891901	49892900	1000	deletion	TDRD7	intronic
2	49996501	49997500	1000	deletion	TDRD7,CCDC180,	intergenic
2	50700901	50702300	1400	deletion	DCAF10,EXOSC3,	intergenic
2	51422601	51428000	5400	deletion	PAX5	intronic
2	53014101	53016500	2400	deletion	LOC105607745,FAM214B,	intergenic
2	53260001	53272800	12800	duplication	PHF24,LOC101110212,	intergenic
2	53274001	53275900	1900	deletion	PHF24,LOC101110212,	intergenic
2	53276101	53281700	5600	duplication	PHF24,LOC101110212,	intergenic
2	53282701	53287800	5100	deletion	PHF24,LOC101110212,	intergenic
2	53527101	53528900	1800	deletion	LOC101110212,LOC101110483,	intergenic
2	53808201	53809600	1400	deletion	LOC101110212,LOC101110483,	intergenic
2	53884801	53886300	1500	deletion	LOC101110212,LOC101110483,	intergenic
2	53972501	53976900	4400	deletion	LOC101110212,LOC101110483,	intergenic
2	53977001	53979100	2100	duplication	LOC101110212,LOC101110483,	intergenic
2	54072601	54073700	1100	deletion	LOC101110212,LOC101110483,	intergenic
2	54167201	54168300	1100	deletion	LOC101110212,LOC101110483,	intergenic
2	54564001	54566900	2900	deletion	LOC101110212,LOC101110483,	intergenic
2	55267401	55268600	1200	deletion	LOC101111001	exonic
2	55268901	55280300	11400	duplication	LOC101111001,LOC101119878,	intergenic
2	55395101	55397800	2700	deletion	LOC101111001,LOC101119878,	intergenic
2	55736701	55742200	5500	deletion	LOC101119878,LOC101111526,	intergenic
2	55854101	55855500	1400	deletion	LOC101119878,LOC101111526,	intergenic
2	55969301	55970900	1600	deletion	LOC101119878,LOC101111526,	intergenic
2	56037001	56039600	2600	deletion	LOC101119878,LOC101111526,	intergenic
2	56182601	56183700	1100	deletion	LOC101111526,TLE4,	intergenic
2	56389901	56391500	1600	deletion	LOC101111526,TLE4,	intergenic
2	56570901	56573200	2300	deletion	LOC101111526,TLE4,	intergenic
2	57061401	57062700	1300	deletion	TLE4,PSAT1,	intergenic
2	57070601	57072100	1500	deletion	TLE4,PSAT1,	intergenic
2	57359001	57360400	1400	deletion	TLE4,PSAT1,	intergenic
2	57397401	57398700	1300	deletion	TLE4,PSAT1,	intergenic
2	57461801	57462800	1000	deletion	TLE4,PSAT1,	intergenic
2	57810901	57812200	1300	deletion	TLE4,PSAT1,	intergenic
2	58083301	58084300	1000	deletion	TLE4,PSAT1,	intergenic
2	58192201	58193600	1400	deletion	PSAT1,CEP78,	intergenic
2	58331901	58333100	1200	deletion	CEP78,GNAQ,	intergenic
2	59661001	59662000	1000	deletion	PRUNE2	intronic
2	60265401	60266600	1200	duplication	PCSK5	intronic
2	60518101	60519100	1000	deletion	PCSK5,OSTF1,	intergenic
2	61171301	61175500	4200	deletion	PCSK5,OSTF1,	intergenic
2	61296501	61303300	6800	duplication	LOC106990898	exonic
2	61350901	61351900	1000	deletion	CARNMT1,C2H9orf40,	intergenic
2	61389401	61390500	1100	deletion	C2H9orf40,TRPM6,	intergenic
2	62222501	62223900	1400	deletion	RORB,ANXA1,	intergenic
2	62723201	62725000	1800	deletion	RORB,ANXA1,	intergenic
2	62898701	62900100	1400	deletion	RORB,ANXA1,	intergenic
2	63078801	63079800	1000	deletion	ANXA1,ALDH1A1,	intergenic
2	63218701	63219700	1000	deletion	ANXA1,ALDH1A1,	intergenic
2	63313901	63314900	1000	deletion	ALDH1A1	intronic
2	63328101	63329100	1000	deletion	ALDH1A1,TMC1,	intergenic
2	63911501	63913100	1600	deletion	GDA	intronic
2	64120201	64121500	1300	deletion	GDA,C2H9orf85,	intergenic
2	64550101	64551300	1200	deletion	TMEM2,TRPM3,	intergenic
2	64750001	64751500	1500	deletion	TMEM2,TRPM3,	intergenic
2	65513501	65516900	3400	deletion	TRPM3	intronic
2	66435101	66436100	1000	deletion	C2H9orf135,PTAR1,	intergenic
2	67232901	67234100	1200	deletion	PIP5K1B	intronic
2	67253401	67254500	1100	deletion	PIP5K1B	intronic
2	67872101	67873500	1400	deletion	PGM5	intronic
2	69254701	69255700	1000	deletion	DMRT2,SMARCA2,	intergenic
2	70335601	70337000	1400	deletion	SMARCA2,VLDLR,	intergenic
2	70374201	70375300	1100	deletion	SMARCA2,VLDLR,	intergenic
2	70428301	70435100	6800	duplication	SMARCA2,VLDLR,	intergenic
2	71513901	71516900	3000	deletion	RFX3,GLIS3,	intergenic
2	73860001	73861500	1500	deletion	IL33,TPD52L3,	intergenic
2	74616001	74617000	1000	deletion	KDM4C,TMEM261,	intergenic
2	75130301	75131300	1000	deletion	KDM4C,TMEM261,	intergenic
2	75337701	75338700	1000	deletion	TMEM261,PTPRD,	intergenic
2	76445001	76446200	1200	deletion	PTPRD,LOC101120476,	intergenic
2	76799101	76801200	2100	deletion	PTPRD,LOC101120476,	intergenic
2	76806001	76808300	2300	deletion	PTPRD,LOC101120476,	intergenic
2	76889401	76891900	2500	deletion	PTPRD,LOC101120476,	intergenic
2	77203401	77204600	1200	deletion	PTPRD,LOC101120476,	intergenic
2	79035901	79037100	1200	deletion	LOC101120476,TYRP1,	intergenic
2	79257401	79258400	1000	deletion	LOC101120476,TYRP1,	intergenic
2	79727201	79728500	1300	deletion	LOC101120476,TYRP1,	intergenic
2	79890401	79893700	3300	deletion	NONE:,TYRP1,	intergenic
2	80054401	80055600	1200	deletion	NONE:,TYRP1,	intergenic
2	80108201	80109200	1000	deletion	NONE:,TYRP1,	intergenic
2	80594201	80595700	1500	deletion	NONE:,TYRP1,	intergenic
2	80767401	80769200	1800	deletion	LURAP1L	intronic
2	81001201	81003500	2300	deletion	LURAP1L,MPDZ,	intergenic
2	81093201	81095800	2600	deletion	MPDZ	intronic
2	81756901	81758000	1100	deletion	MPDZ,NFIB,	intergenic
2	82027901	82030300	2400	deletion	MPDZ,NFIB,	intergenic
2	82265201	82266400	1200	deletion	NFIB	intronic
2	82534601	82535900	1300	deletion	NFIB,ZDHHC21,	intergenic
2	83061601	83063200	1600	deletion	FREM1,TTC39B,	intergenic
2	83350001	83351300	1300	deletion	TTC39B,SNAPC3,	intergenic
2	83531001	83532300	1300	deletion	CCDC171	intronic
2	83750301	83751600	1300	deletion	CCDC171	intronic
2	83866301	83867600	1300	deletion	CCDC171,BNC2,	intergenic
2	84173201	84176100	2900	deletion	CCDC171,BNC2,	intergenic
2	85107101	85110000	2900	deletion	CNTLN	intronic
2	85259601	85265100	5500	deletion	CNTLN	intronic
2	85581601	85582700	1100	deletion	CNTLN,SH3GL2,	intergenic
2	85793101	85794400	1300	deletion	SH3GL2,ADAMTSL1,	intergenic
2	86083101	86084400	1300	deletion	ADAMTSL1	intronic
2	86378101	86383900	5800	deletion	ADAMTSL1	intronic
2	86612101	86613200	1100	deletion	ADAMTSL1	intronic
2	86954701	86956100	1400	deletion	SAXO1	intronic
2	87170901	87172200	1300	deletion	PLIN2,DENND4C,	intergenic
2	87212101	87213100	1000	deletion	PLIN2,DENND4C,	intergenic
2	87494901	87496000	1100	deletion	SLC24A2	intronic
2	87541901	87547400	5500	duplication	SLC24A2	intronic
2	87636901	87637900	1000	deletion	SLC24A2	intronic
2	88132201	88134100	1900	deletion	SLC24A2,MLLT3,	intergenic
2	88665901	88667900	2000	deletion	FOCAD	intronic
2	88678501	88680500	2000	deletion	FOCAD	intronic
2	88863301	88864300	1000	deletion	HACD4	intronic
2	88933501	88941700	8200	duplication	LOC101103872	exonic
2	88941801	88945300	3500	deletion	LOC101103872,LOC105608288,	intergenic
2	88945301	88950700	5400	duplication	LOC101103872,LOC105608288,	intergenic
2	88951601	88953500	1900	deletion	LOC101103872,LOC105608288,	intergenic
2	88953701	88955400	1700	duplication	LOC101103872,LOC105608288,	intergenic
2	88955501	88956500	1000	deletion	LOC101103872,LOC105608288,	intergenic
2	88956501	88966000	9500	duplication	LOC101103872,LOC105608288,	intergenic
2	88967001	88973300	6300	duplication	LOC105608288,LOC101104373,	exonic
2	88995301	89007700	12400	duplication	LOC101104634	exonic
2	89007701	89013000	5300	deletion	LOC101104634,LOC101102963,	intergenic
2	89136201	89157700	21500	duplication	LOC101103702,LOC101105883,LOC105608320,LOC105601948,	exonic
2	89168201	89172400	4200	deletion	LOC101103702,LOC101106400,	intergenic
2	89172701	89183100	10400	duplication	LOC101103702,LOC101106400,	intergenic
2	89185701	89189700	4000	deletion	LOC101103702,LOC101106400,	intergenic
2	89193101	89201500	8400	duplication	LOC101106400	exonic
2	89231501	89243400	11900	duplication	LOC101106658	exonic
2	89255001	89262300	7300	duplication	TP-1	exonic
2	89263701	89267000	3300	duplication	TP-1,IFNE,	intergenic
2	89267001	89275700	8700	deletion	TP-1,IFNE,	intergenic
2	89586101	89589500	3400	deletion	LOC106990945,MTAP,	intergenic
2	89856201	89857200	1000	deletion	CDKN2B,DMRTA1,	intergenic
2	90213301	90214900	1600	deletion	DMRTA1,LOC105611746,	intergenic
2	90224401	90229700	5300	deletion	DMRTA1,LOC105611746,	intergenic
2	90234601	90236200	1600	deletion	DMRTA1,LOC105611746,	intergenic
2	90266101	90270100	4000	deletion	DMRTA1,LOC105611746,	intergenic
2	90382801	90383900	1100	deletion	DMRTA1,LOC105611746,	intergenic
2	90533601	90534800	1200	deletion	DMRTA1,LOC105611746,	intergenic
2	90541601	90546400	4800	duplication	LOC105611746	exonic
2	90906901	90907900	1000	deletion	LOC105611746,ELAVL2,	intergenic
2	91170101	91171700	1600	deletion	LOC105611746,ELAVL2,	intergenic
2	91708701	91710300	1600	deletion	ELAVL2,LOC105608393,	intergenic
2	91915801	91917500	1700	deletion	LOC105608393,IZUMO3,	intergenic
2	91970101	91971300	1200	duplication	LOC105608393,IZUMO3,	intergenic
2	92118001	92119300	1300	deletion	LOC105608393,IZUMO3,	intergenic
2	92224201	92228700	4500	deletion	LOC105608393,IZUMO3,	intergenic
2	92279101	92280300	1200	deletion	IZUMO3,LOC780442,	intergenic
2	92820001	92821200	1200	deletion	IZUMO3,LOC780442,	intergenic
2	92860601	92863200	2600	deletion	IZUMO3,LOC780442,	intergenic
2	93817801	93818900	1100	deletion	TUSC1,CAAP1,	intergenic
2	93964301	93965800	1500	deletion	TUSC1,CAAP1,	intergenic
2	94674901	94677400	2500	deletion	IFT74	intronic
2	94885301	94895400	10100	deletion	LOC101105985	exonic
2	95404301	95405400	1100	deletion	C2H9orf72,LINGO2,	intergenic
2	95765401	95769900	4500	deletion	LINGO2,NONE:,	intergenic
2	96193701	96194700	1000	deletion	LINGO2,NONE:,	intergenic
2	96237801	96239700	1900	deletion	LINGO2,NONE:,	intergenic
2	96778401	96779900	1500	deletion	LINGO2,LOC101112287,	intergenic
2	96809101	96810400	1300	deletion	LINGO2,LOC101112287,	intergenic
2	97111501	97112600	1100	deletion	LINGO2,LOC101112287,	intergenic
2	97351801	97354800	3000	deletion	LINGO2,LOC101112287,	intergenic
2	97795001	97796600	1600	deletion	NONE:,LOC101112287,	intergenic
2	98120701	98122300	1600	deletion	NONE:,LOC101112287,	intergenic
2	98190501	98194800	4300	duplication	NONE:,LOC101112287,	intergenic
2	98750401	98751800	1400	deletion	LOC101112287,ACO1,	intergenic
2	98931001	98934900	3900	deletion	LOC101112287,ACO1,	intergenic
2	99060801	99062500	1700	deletion	LOC101112287,ACO1,	intergenic
2	99300401	99301500	1100	deletion	LOC101112287,ACO1,	intergenic
2	99308901	99309900	1000	deletion	LOC101112287,ACO1,	intergenic
2	99538401	99539600	1200	deletion	LOC101112287,ACO1,	intergenic
2	99982401	99983400	1000	deletion	LOC101112287,ACO1,	intergenic
2	101169501	101170900	1400	deletion	SCARA5	intronic
2	101430101	101431600	1500	deletion	ELP3,PNOC,	intergenic
2	101746401	101756800	10400	duplication	FBXO16	exonic
2	101764601	101770600	6000	duplication	FBXO16,FZD3,	intergenic
2	101778401	101794900	16500	duplication	FZD3	intronic
2	101806701	101818500	11800	duplication	FZD3	exonic
2	101818501	101821500	3000	deletion	FZD3	intronic
2	102101901	102103200	1300	deletion	INTS9	intronic
2	102654101	102656200	2100	duplication	KIF13B,LOC101116964,	intergenic
2	102656201	102659100	2900	deletion	KIF13B,LOC101116964,	intergenic
2	102997401	102998500	1100	deletion	MSRA	intronic
2	103022901	103024200	1300	deletion	MSRA	intronic
2	103216001	103217200	1200	deletion	MSRA	intronic
2	103329501	103331900	2400	deletion	LOC101110127,RP1L1,	intergenic
2	103699801	103701100	1300	deletion	XKR6	intronic
2	104323601	104328000	4400	deletion	BLK,GATA4,	intergenic
2	104686401	104689100	2700	deletion	DEFB134,LOC101111693,	intergenic
2	104786401	104787900	1500	deletion	ADAM29,GLRA3,	intergenic
2	105014101	105015200	1100	deletion	GLRA3	intronic
2	105064901	105066200	1300	deletion	GLRA3,LOC106990533,	intergenic
2	105101101	105102600	1500	deletion	GLRA3,LOC106990533,	intergenic
2	105145601	105146700	1100	deletion	LOC106990533,HPGD,	intergenic
2	105540801	105542500	1700	deletion	FBXO8,HAND2,	intergenic
2	105700101	105701200	1100	deletion	FBXO8,HAND2,	intergenic
2	105989401	105990400	1000	deletion	FBXO8,HAND2,	intergenic
2	106442301	106443600	1300	deletion	GALNT7,GALNTL6,	intergenic
2	106634901	106636200	1300	deletion	GALNTL6	intronic
2	106693701	106695000	1300	deletion	GALNTL6	intronic
2	106715201	106716300	1100	deletion	GALNTL6	intronic
2	107291801	107292900	1100	deletion	GALNTL6	intronic
2	107997501	107998500	1000	deletion	GALNTL6	intronic
2	109130001	109131100	1100	deletion	GALNTL6,LOC105608622,	intergenic
2	109852401	109853400	1000	deletion	GALNTL6,LOC105608622,	intergenic
2	109931201	109932200	1000	deletion	LOC105608622,AADAT,	intergenic
2	110064201	110065300	1100	duplication	MFAP3L,C2H4orf27,	intergenic
2	110224201	110225300	1100	deletion	MFAP3L,C2H4orf27,	intergenic
2	110295801	110297000	1200	deletion	CLCN3	intronic
2	110357101	110358100	1000	deletion	CLCN3,NEK1,	intergenic
2	110748201	110753300	5100	deletion	SH3RF1	downstream
2	110800501	110802000	1500	deletion	SH3RF1,CBR4,	intergenic
2	110901001	110902500	1500	both	LOC101122413,LOC105611786,	intergenic
2	111026601	111027600	1000	deletion	LOC105611786	intronic
2	111035301	111036900	1600	deletion	LOC105611786	intronic
2	111203101	111204400	1300	deletion	LOC105611786	intronic
2	111314001	111315700	1700	deletion	LOC101115261,ANXA10,	intergenic
2	111567301	111568700	1400	deletion	MFSD14B	intronic
2	111682701	111684600	1900	deletion	LOC101123184,LOC101123441,	intergenic
2	111779201	111784200	5000	deletion	LOC101123441,LGSN,	intergenic
2	111784301	111794400	10100	duplication	LOC101123441,LGSN,	intergenic
2	111794501	111802200	7700	duplication	LOC101123441,LGSN,	intergenic
2	112129201	112130700	1500	deletion	OCA2	intronic
2	112398801	112406700	7900	deletion	OCA2,LOC101102534,	intergenic
2	114007601	114011500	3900	deletion	PLEKHB2,LOC105608728,	intergenic
2	114125901	114127200	1300	deletion	PLEKHB2,LOC105608728,	intergenic
2	114387701	114388900	1200	deletion	PLEKHB2,LOC105608728,	intergenic
2	114479101	114480200	1100	deletion	PLEKHB2,LOC105608728,	intergenic
2	114826101	114828600	2500	deletion	PLEKHB2,LOC105608728,	intergenic
2	114852901	114854100	1200	deletion	PLEKHB2,LOC105608728,	intergenic
2	115180401	115181400	1000	deletion	PLEKHB2,LOC105608728,	intergenic
2	115315501	115328000	12500	deletion	PLEKHB2,LOC105608728,	intergenic
2	116711801	116712900	1100	deletion	SFT2D3,LIMS2,	intergenic
2	117465901	117466900	1000	deletion	LOC105608784,NAB1,	intergenic
2	117474901	117476600	1700	deletion	LOC105608784,NAB1,	intergenic
2	117553501	117554600	1100	deletion	NAB1,NEMP2,	intergenic
2	118557801	118559200	1400	deletion	ASNSD1,SLC40A1,	intergenic
2	118584601	118585700	1100	deletion	ASNSD1,SLC40A1,	intergenic
2	119393901	119394900	1000	deletion	COL3A1,GULP1,	intergenic
2	119814801	119817800	3000	deletion	GULP1,TFPI,	intergenic
2	119836601	119837700	1100	deletion	GULP1,TFPI,	intergenic
2	120170501	120174100	3600	deletion	GULP1,TFPI,	intergenic
2	120724901	120726200	1300	deletion	GULP1,TFPI,	intergenic
2	121057201	121058200	1000	deletion	CALCRL,ZSWIM2,	intergenic
2	121978201	121981400	3200	deletion	ZC3H15,LOC101122056,	intergenic
2	123578801	123580300	1500	deletion	ZNF804A	intronic
2	124204001	124205400	1400	deletion	ZNF804A,LOC105608895,	intergenic
2	125424201	125431700	7500	duplication	LOC105608895	exonic
2	125547901	125549700	1800	deletion	DUSP19,NCKAP1,	intergenic
2	125853101	125855700	2600	deletion	LOC105608906,DNAJC10,	intergenic
2	126473201	126474200	1000	deletion	PDE1A	intronic
2	126555801	126556900	1100	deletion	PPP1R1C	intronic
2	126907801	126910600	2800	deletion	LOC106990904,NEUROD1,	intergenic
2	127410101	127411200	1100	deletion	ITGA4,UBE2E3,	intergenic
2	127595301	127596300	1000	deletion	ITGA4,UBE2E3,	intergenic
2	128050401	128052800	2400	deletion	UBE2E3,CWC22,	intergenic
2	128515201	128516200	1000	deletion	UBE2E3,CWC22,	intergenic
2	129143601	129145100	1500	deletion	CWC22,ZNF385B,	intergenic
2	129174301	129176000	1700	deletion	CWC22,ZNF385B,	intergenic
2	130033101	130038900	5800	deletion	CCDC141	intronic
2	130061901	130063000	1100	deletion	CCDC141	intronic
2	130756601	130757700	1100	deletion	OSBPL6,LOC101102627,	intergenic
2	131070801	131073200	2400	deletion	PDE11A	intronic
2	131213401	131214700	1300	deletion	PDE11A	intronic
2	132937601	132938900	1300	deletion	EVX2	exonic
2	134001801	134004900	3100	deletion	CHN1	intronic
2	134572001	134573000	1000	duplication	CIR1	exonic
2	134845801	134847200	1400	deletion	OLA1,SP3,	intergenic
2	134876101	134877600	1500	deletion	OLA1,SP3,	intergenic
2	135027401	135030000	2600	deletion	SP3,CDCA7,	intergenic
2	135115101	135116400	1300	deletion	SP3,CDCA7,	intergenic
2	135506001	135507100	1100	deletion	CDCA7,LOC101111776,	intergenic
2	136040701	136042600	1900	deletion	RAPGEF4,PDK1,	intergenic
2	136829501	136830700	1200	deletion	SLC25A12	intronic
2	139114101	139115300	1200	deletion	LRP2	intronic
2	139634801	139636100	1300	deletion	CERS6	intronic
2	140563301	140564500	1200	deletion	B3GALT1,LOC106990335,	intergenic
2	140737301	140738800	1500	deletion	B3GALT1,LOC106990335,	intergenic
2	141726601	141728000	1400	deletion	XIRP2,SCN7A,	intergenic
2	142253701	142254900	1200	deletion	SCN9A,SCN1A,	intergenic
2	144267901	144270900	3000	duplication	GRB14,FIGN,	intergenic
2	145002001	145003500	1500	deletion	FIGN,KCNH7,	intergenic
2	145123701	145124900	1200	deletion	FIGN,KCNH7,	intergenic
2	145867101	145868200	1100	deletion	KCNH7	intronic
2	146627301	146628600	1300	duplication	GCG,DPP4,	intergenic
2	149068701	149070100	1400	deletion	LOC101111351,BAZ2B,	intergenic
2	150249101	150250200	1100	deletion	CCDC148	intronic
2	150408601	150409800	1200	deletion	CCDC148	intronic
2	150468201	150470400	2200	deletion	CCDC148,UPP2,	intergenic
2	150492901	150493900	1000	deletion	UPP2	intronic
2	150622301	150623400	1100	deletion	UPP2,ACVR1,	intergenic
2	150927201	150928900	1700	deletion	ACVR1,ACVR1C,	intergenic
2	151247601	151250100	2500	deletion	CYTIP,ERMN,	intergenic
2	152019001	152020200	1200	deletion	GPD2	intronic
2	152466201	152467400	1200	deletion	NR4A2,KCNJ3,	intergenic
2	152853201	152854300	1100	duplication	NR4A2,KCNJ3,	intergenic
2	153506501	153508600	2100	deletion	KCNJ3	intronic
2	153936501	153941600	5100	deletion	KCNJ3,GALNT13,	intergenic
2	154660501	154661600	1100	deletion	GALNT13,ARL6IP6,	intergenic
2	157323901	157334800	10900	deletion	RBM43,LOC105611847,	intergenic
2	157648301	157649400	1100	deletion	RBM43,LOC105611847,	intergenic
2	158897801	158899400	1600	deletion	LYPD6,LYPD6B,	intergenic
2	159429201	159430200	1000	deletion	LYPD6B,KIF5C,	intergenic
2	159598701	159599800	1100	deletion	KIF5C,EPC2,	intergenic
2	159824901	159825900	1000	deletion	EPC2,MBD5,	intergenic
2	160886101	160887300	1200	deletion	LOC105609660,NONE:,	intergenic
2	161117801	161120400	2600	deletion	LOC105609660,NONE:,	intergenic
2	161171101	161172100	1000	deletion	LOC105609660,NONE:,	intergenic
2	161381001	161383200	2200	deletion	LOC105609660,NONE:,	intergenic
2	161522201	161523300	1100	deletion	LOC105609660,NONE:,	intergenic
2	161840201	161841200	1000	deletion	LOC105609660,NONE:,	intergenic
2	162324601	162326000	1400	deletion	LOC105609660,NONE:,	intergenic
2	162665801	162666900	1100	deletion	LOC105609660,ZEB2,	intergenic
2	162965501	162967400	1900	deletion	NONE:,ZEB2,	intergenic
2	163397301	163398800	1500	deletion	NONE:,ZEB2,	intergenic
2	163485001	163487800	2800	deletion	NONE:,ZEB2,	intergenic
2	164103701	164105000	1300	deletion	NONE:,ZEB2,	intergenic
2	165948001	165949100	1100	deletion	ARHGAP15,KYNU,	intergenic
2	166058201	166059300	1100	deletion	KYNU	intronic
2	166292701	166293700	1000	deletion	KYNU,LRP1B,	intergenic
2	166439901	166441700	1800	deletion	KYNU,LRP1B,	intergenic
2	166493101	166494300	1200	deletion	KYNU,LRP1B,	intergenic
2	166639701	166640700	1000	deletion	KYNU,LRP1B,	intergenic
2	167122101	167123400	1300	deletion	LRP1B	intronic
2	167562601	167563600	1000	deletion	LRP1B	intronic
2	167700601	167702100	1500	deletion	LRP1B	intronic
2	168470701	168473200	2500	deletion	LRP1B	intronic
2	168586201	168587300	1100	deletion	LRP1B	intronic
2	168827101	168828700	1600	deletion	LRP1B	intronic
2	169393801	169394900	1100	deletion	LRP1B,NXPH2,	intergenic
2	170391401	170393100	1700	deletion	LRP1B,NXPH2,	intergenic
2	170634201	170635400	1200	deletion	LRP1B,NXPH2,	intergenic
2	171119901	171121900	2000	deletion	SPOPL,HNMT,	intergenic
2	172218701	172223900	5200	deletion	THSD7B	intronic
2	172644001	172649300	5300	deletion	THSD7B	intronic
2	173339701	173347000	7300	deletion	THSD7B,CXCR4,	intergenic
2	174222101	174223200	1100	deletion	ZRANB3	intronic
2	174678801	174679900	1100	deletion	RAB3GAP1	intronic
2	174749701	174751700	2000	deletion	MAP3K19	intronic
2	175921101	175922100	1000	deletion	LOC106990905,NCKAP5,	intergenic
2	176319801	176320800	1000	deletion	LOC106990905,NCKAP5,	intergenic
2	177591101	177592100	1000	deletion	GPR39	intronic
2	177859701	177861700	2000	duplication	SLC35F5,ACTR3,	intergenic
2	178497501	178503700	6200	deletion	LOC105612683,DPP10,	intergenic
2	178857701	178858800	1100	deletion	DPP10	intronic
2	179050001	179051000	1000	deletion	DPP10	intronic
2	179074901	179075900	1000	deletion	DPP10	intronic
2	179343801	179345800	2000	deletion	DPP10	intronic
2	180629201	180630300	1100	deletion	DPP10,DDX18,	intergenic
2	180716201	180718400	2200	deletion	DPP10,DDX18,	intergenic
2	180989701	180990700	1000	deletion	DPP10,DDX18,	intergenic
2	181093501	181094600	1100	deletion	DPP10,DDX18,	intergenic
2	181593401	181594800	1400	duplication	DPP10,DDX18,	intergenic
2	182136601	182137700	1100	deletion	CCDC93	intronic
2	182662601	182664100	1500	deletion	LOC101110820,EN1,	intergenic
2	182674501	182675700	1200	deletion	LOC101110820,EN1,	intergenic
2	182680601	182681700	1100	deletion	LOC101110820,EN1,	intergenic
2	182877501	182879100	1600	deletion	LOC101110820,EN1,	intergenic
2	184428001	184430000	2000	deletion	EPB41L5,TMEM185B,	intergenic
2	184851901	184854200	2300	deletion	INHBB,GLI2,	intergenic
2	186127601	186131400	3800	deletion	TSN,NONE:,	intergenic
2	186161801	186162800	1000	deletion	TSN,NONE:,	intergenic
2	186223201	186224300	1100	deletion	TSN,NONE:,	intergenic
2	186879601	186882600	3000	deletion	TSN,CNTNAP5,	intergenic
2	186917901	186923300	5400	deletion	TSN,CNTNAP5,	intergenic
2	186950701	186952600	1900	deletion	TSN,CNTNAP5,	intergenic
2	187070401	187076700	6300	deletion	TSN,CNTNAP5,	intergenic
2	187732901	187734600	1700	deletion	TSN,CNTNAP5,	intergenic
2	190272301	190273800	1500	deletion	CNTNAP5,GYPC,	intergenic
2	190323701	190324700	1000	deletion	CNTNAP5,GYPC,	intergenic
2	190380101	190385400	5300	deletion	CNTNAP5,GYPC,	intergenic
2	190469901	190475700	5800	duplication	CNTNAP5,GYPC,	intergenic
2	190718801	190720300	1500	both	CNTNAP5,GYPC,	intergenic
2	191007601	191008700	1100	deletion	CNTNAP5,GYPC,	intergenic
2	191678501	191680400	1900	deletion	GYPC,LOC105610006,	intergenic
2	192224401	192225900	1500	deletion	STAT4	intronic
2	193114601	193116100	1500	deletion	SDPR	intronic
2	193140701	193142000	1300	deletion	SDPR,TMEFF2,	intergenic
2	193373401	193374700	1300	deletion	TMEFF2	intronic
2	193629201	193630400	1200	deletion	TMEFF2,NONE:,	intergenic
2	193653801	193654900	1100	deletion	TMEFF2,NONE:,	intergenic
2	193975101	193976900	1800	deletion	TMEFF2,NONE:,	intergenic
2	194018601	194020000	1400	deletion	TMEFF2,NONE:,	intergenic
2	194420301	194423100	2800	deletion	TMEFF2,LOC106990202,	intergenic
2	195779001	195780100	1100	deletion	NONE:,LOC106990202,	intergenic
2	196461901	196463000	1100	deletion	LOC106990202,SLC39A10,	intergenic
2	196508501	196509800	1300	deletion	LOC106990202,SLC39A10,	intergenic
2	196732701	196734000	1300	deletion	LOC106990202,SLC39A10,	intergenic
2	197299601	197300600	1000	deletion	DNAH7,STK17B,	intergenic
2	198562801	198563800	1000	deletion	ANKRD44,SF3B1,	intergenic
2	199454601	199455600	1000	deletion	PLCL1,SATB2,	intergenic
2	199826201	199827900	1700	deletion	PLCL1,SATB2,	intergenic
2	199897201	199898400	1200	deletion	PLCL1,SATB2,	intergenic
2	199939501	199941800	2300	deletion	PLCL1,SATB2,	intergenic
2	199954601	199959700	5100	deletion	PLCL1,SATB2,	intergenic
2	200241401	200242700	1300	deletion	PLCL1,SATB2,	intergenic
2	201087801	201089000	1200	deletion	SATB2,LOC101102297,	intergenic
2	201519001	201520200	1200	deletion	C2H2orf47,SPATS2L,	intergenic
2	202028701	202030100	1400	deletion	LOC101102548	intronic
2	202594701	202595700	1000	deletion	ALS2CR12,TRAK2,	intergenic
2	203012201	203014600	2400	deletion	ALS2,CDK15,	intergenic
2	203064701	203066800	2100	deletion	CDK15	intronic
2	203297401	203299300	1900	deletion	FZD7,KIAA2012,	intergenic
2	204360701	204361800	1100	deletion	RAPH1	exonic
2	204530801	204531800	1000	deletion	RAPH1,CD28,	intergenic
2	204533501	204538600	5100	deletion	RAPH1,CD28,	intergenic
2	205402801	205404500	1700	deletion	ICOS,PARD3B,	intergenic
2	205960701	205961800	1100	deletion	PARD3B	intronic
2	206233601	206235500	1900	deletion	PARD3B	intronic
2	206738001	206743100	5100	deletion	PARD3B,NRP2,	intergenic
2	208414901	208416800	1900	deletion	KLF7,CREB1,	intergenic
2	208849401	208850900	1500	deletion	PLEKHM3	intronic
2	209115801	209116800	1000	deletion	LOC101119282,LOC101106832,	intergenic
2	209548901	209553000	4100	deletion	PTH2R,LOC101107339,	intergenic
2	209667301	209669200	1900	deletion	PTH2R,LOC101107339,	intergenic
2	210441201	210442200	1000	deletion	UNC80	intronic
2	211882601	211887800	5200	deletion	LOC101102789,ERBB4,	intergenic
2	212387901	212389000	1100	deletion	ERBB4	intronic
2	212702801	212704000	1200	deletion	ERBB4	intronic
2	214510001	214512200	2200	deletion	SPAG16	intronic
2	214554001	214556000	2000	deletion	SPAG16	intronic
2	214599001	214600400	1400	deletion	SPAG16	intronic
2	214830201	214831200	1000	deletion	SPAG16	intronic
2	214907601	214910800	3200	deletion	SPAG16	intronic
2	215280701	215285800	5100	deletion	SPAG16	intronic
2	215507101	215508200	1100	deletion	VWC2L	intronic
2	215867501	215868700	1200	deletion	BARD1,ABCA12,	intergenic
2	215981801	215982800	1000	deletion	ABCA12	intronic
2	216458001	216459000	1000	deletion	FN1,MREG,	intergenic
2	216667201	216668500	1300	deletion	FN1,MREG,	intergenic
2	216724001	216725100	1100	deletion	FN1,MREG,	intergenic
2	217014701	217017800	3100	deletion	MREG,PECR,	intergenic
2	217029501	217030900	1400	deletion	MREG,PECR,	intergenic
2	217697001	217698100	1100	deletion	IGFBP5,TNP1,	intergenic
2	217884401	217885800	1400	duplication	TNP1,TNS1,	intergenic
2	217924401	217925900	1500	deletion	TNP1,TNS1,	intergenic
2	219206401	219207400	1000	deletion	CXCR1,ARPC2,	intergenic
2	220109501	220110900	1400	deletion	FAM134A,ZFAND2B,	intergenic
2	220240101	220241500	1400	deletion	LOC101113571	exonic
2	220735801	220737900	2100	deletion	SLC4A3,EPHA4,	intergenic
2	220745501	220747100	1600	deletion	SLC4A3,EPHA4,	intergenic
2	221410701	221414300	3600	deletion	SLC4A3,EPHA4,	intergenic
2	221728101	221729100	1000	deletion	SLC4A3,EPHA4,	intergenic
2	221768101	221771600	3500	deletion	SLC4A3,EPHA4,	intergenic
2	221974301	221975500	1200	deletion	SLC4A3,EPHA4,	intergenic
2	222262601	222265500	2900	deletion	SLC4A3,EPHA4,	intergenic
2	222427601	222428600	1000	deletion	SLC4A3,EPHA4,	intergenic
2	222580301	222581400	1100	deletion	EPHA4	intronic
2	222761801	222762800	1000	deletion	EPHA4,PAX3,	intergenic
2	222996501	223001200	4700	deletion	EPHA4,PAX3,	intergenic
2	223205901	223206900	1000	deletion	EPHA4,PAX3,	intergenic
2	223840301	223842500	2200	deletion	MOGAT1	intronic
2	224776301	224777300	1000	deletion	KCNE4,SCG2,	intergenic
2	225132101	225134300	2200	deletion	SERPINE2	intronic
2	225318701	225319700	1000	deletion	SERPINE2,FAM124B,	intergenic
2	225435301	225436600	1300	deletion	SERPINE2,FAM124B,	intergenic
2	225446801	225451800	5000	deletion	SERPINE2,FAM124B,	intergenic
2	226327801	226329200	1400	deletion	DOCK10,NYAP2,	intergenic
2	227022701	227024700	2000	deletion	NYAP2,IRS1,	intergenic
2	227437501	227440200	2700	deletion	NYAP2,IRS1,	intergenic
2	227482401	227484500	2100	deletion	NYAP2,IRS1,	intergenic
2	227489301	227492300	3000	deletion	NYAP2,IRS1,	intergenic
2	227508901	227511200	2300	deletion	NYAP2,IRS1,	intergenic
2	227550501	227557900	7400	deletion	NYAP2,IRS1,	intergenic
2	227903001	227904700	1700	deletion	NYAP2,IRS1,	intergenic
2	227951401	227952600	1200	deletion	NYAP2,IRS1,	intergenic
2	228000101	228002400	2300	deletion	NYAP2,IRS1,	intergenic
2	228051301	228052400	1100	deletion	NYAP2,IRS1,	intergenic
2	228907401	228909200	1800	deletion	LOC101118679,LOC101104046,	intergenic
2	228964901	228972400	7500	duplication	LOC101104046,CCL20,	intergenic
2	229751601	229752800	1200	deletion	SPHKAP,PID1,	intergenic
2	229835201	229836400	1200	deletion	SPHKAP,PID1,	intergenic
2	229851701	229852700	1000	deletion	SPHKAP,PID1,	intergenic
2	231647101	231649100	2000	deletion	LOC101121244,CAB39,	intergenic
2	232833101	232836000	2900	deletion	DIS3L2	intronic
2	233007801	233008800	1000	deletion	DIS3L2	intronic
2	233474101	233475500	1400	deletion	A3GALT2,ZNF362,	intergenic
2	233478301	233479300	1000	deletion	ZNF362	exonic
2	233551001	233557000	6000	deletion	ZNF362,TRIM62,	intergenic
2	233564301	233565800	1500	deletion	ZNF362,TRIM62,	intergenic
2	233728201	233730200	2000	deletion	AZIN2,AK2,	intergenic
2	233831501	233834600	3100	deletion	RNF19B,TMEM54,	intergenic
2	233848101	233849600	1500	deletion	RNF19B,TMEM54,	intergenic
2	234013001	234014200	1200	deletion	KIAA1522,SYNC,	intergenic
2	235734101	235735300	1200	deletion	MATN1,PTPRU,	intergenic
2	236045601	236048400	2800	deletion	MATN1,PTPRU,	intergenic
2	236062501	236063600	1100	deletion	MATN1,PTPRU,	intergenic
2	236879201	236880600	1400	deletion	MATN1,PTPRU,	intergenic
2	237000601	237002400	1800	deletion	MATN1,PTPRU,	intergenic
2	237077001	237080200	3200	deletion	MATN1,PTPRU,	intergenic
2	237238401	237239400	1000	deletion	MECR,SRSF4,	intergenic
2	237943601	237948700	5100	deletion	MED18,SESN2,	intergenic
2	238152201	238153700	1500	deletion	PTAFR,EYA3,	intergenic
2	238426601	238427700	1100	deletion	STX12	intronic
2	239125201	239126900	1700	deletion	TRNP1,KDF1,	intergenic
2	239157001	239158400	1400	deletion	NUDC,NR0B2,	intergenic
2	239368701	239369800	1100	deletion	ARID1A,RPS6KA1,	intergenic
2	239489601	239490600	1000	deletion	LOC101110394,HMGN2,	intergenic
2	239842001	239851500	9500	duplication	PDIK1L	exonic
2	240431101	240434200	3100	deletion	TMEM57	intronic
2	240569101	240571200	2100	deletion	RSRP1	intronic
2	240603601	240608600	5000	duplication	SYF2	upstream
2	240622701	240623900	1200	deletion	SYF2,RUNX3,	intergenic
2	240628001	240630200	2200	deletion	SYF2,RUNX3,	intergenic
2	241526601	241530200	3600	deletion	GRHL3,IFNLR1,	intergenic
2	242010001	242011100	1100	deletion	LYPLA2,PITHD1,	intergenic
2	242243801	242245200	1400	deletion	E2F2,ASAP3,	intergenic
2	242944501	242945900	1400	deletion	EPHB2,C1QB,	intergenic
2	243400401	243401400	1000	deletion	ZBTB40,WNT4,	intergenic
2	243786101	243787100	1000	deletion	HSPG2	intronic
2	243816001	243818500	2500	deletion	HSPG2	intronic
2	243888501	243889800	1300	deletion	LDLRAD2,USP48,	intergenic
2	245309101	245310500	1400	deletion	VWA5B1,UBXN10,	intergenic
2	245444001	245445000	1000	deletion	PLA2G2D,PLA2G5,	intergenic
2	245577701	245580600	2900	deletion	LOC101107675,PLA2G2E,	intergenic
2	245582801	245586200	3400	deletion	LOC101107675,PLA2G2E,	intergenic
2	245649801	245651300	1500	deletion	OTUD3,RNF186,	intergenic
2	245747001	245749200	2200	deletion	RNF186,TMCO4,	intergenic
2	246174801	246176000	1200	duplication	AKR7A2	exonic
2	246204301	246205600	1300	duplication	LOC105611550	exonic
2	246210401	246211400	1000	deletion	LOC105611550,LOC105611549,	intergenic
2	246250201	246251300	1100	duplication	EMC1	exonic
2	246445301	246446400	1100	deletion	UBR4,LOC106990912,	intergenic
2	246619101	246620700	1600	deletion	LOC101106153	intronic
2	246622801	246623900	1100	deletion	LOC101106153	intronic
2	247348301	247350600	2300	deletion	IGSF21,ACTL8,	intergenic
2	247810901	247812200	1300	deletion	ARHGEF10L	intronic
2	247832501	247834200	1700	deletion	ARHGEF10L	intronic
2	247848901	247851100	2200	deletion	ARHGEF10L	exonic
2	248093101	248094700	1600	deletion	LOC105610921	intronic
2	248235701	248237200	1500	deletion	PADI1,PADI2,	intergenic
2	248259601	248261400	1800	deletion	PADI1,PADI2,	intergenic
2	248356401	248357900	1500	deletion	PADI2,SDHB,	intergenic
2	248614901	248616500	1600	deletion	SZRD1,FBXO42,	intergenic
2	248708801	248711400	2600	deletion	RSG1,ARHGEF19,	intergenic
2	248842301	248856300	14000	deletion	EPHA2,LOC101111082,	intergenic
2	248861701	248862700	1000	deletion	LOC101111082	upstream
2	248876401	248877700	1300	deletion	FAM131C	exonic
2	248893901	248894900	1000	deletion	FAM131C,C2H1orf64,	intergenic
3	268501	269800	1300	deletion	EHMT1	intronic
3	273301	274300	1000	deletion	EHMT1	intronic
3	321601	329300	7700	deletion	EHMT1	intronic
3	334201	335500	1300	deletion	EHMT1	exonic
3	395101	397300	2200	deletion	ARRDC1	intronic
3	589601	597500	7900	deletion	NSMF	intronic
3	644101	645200	1100	deletion	FAM166A	exonic
3	647401	650200	2800	deletion	LOC101108730	exonic
3	652301	662300	10000	deletion	NSMF	intronic
3	720701	721800	1100	deletion	EXD3	intronic
3	784601	785600	1000	deletion	EXD3,TRAF2,	intergenic
3	891101	892400	1300	deletion	TMEM141,LCN8,	intergenic
3	914201	919800	5600	deletion	LCN6	exonic
3	919801	922900	3100	duplication	LCN6,LOC105607196,	intergenic
3	922901	925800	2900	deletion	LCN6,LOC105607196,	intergenic
3	925801	927300	1500	deletion	LCN6,LOC105607196,	intergenic
3	1094501	1095800	1300	deletion	PPP1R26,OLFM1,	intergenic
3	1320301	1321300	1000	deletion	OLFM1,FCN1,	intergenic
3	1368101	1373200	5100	deletion	COL5A1	intronic
3	1769501	1770700	1200	deletion	RNF208,RNF224,	intergenic
3	1949401	1950400	1000	deletion	LOC106990978,BRD3,	intergenic
3	2614501	2636000	21500	deletion	ABO,AGPAT2,	intergenic
3	2919501	2921400	1900	deletion	INPP5E	intronic
3	2926901	2927900	1000	deletion	INPP5E	exonic
3	2977401	2979200	1800	deletion	CARD9,DNLZ,	exonic
3	3004501	3005800	1300	deletion	GPSM1	upstream
3	3148001	3149900	1900	deletion	LHX3,C3H9orf69,	intergenic
3	3256901	3258400	1500	deletion	NACC2	intronic
3	3677001	3678300	1300	deletion	GBGT1,LOC106990979,	intergenic
3	3680901	3682100	1200	deletion	GBGT1,LOC106990979,	intergenic
3	3716301	3717600	1300	deletion	RALGDS	intronic
3	3781001	3785000	4000	deletion	GTF3C5	intronic
3	4227601	4229200	1600	deletion	CFAP77	intronic
3	4392301	4393400	1100	deletion	TTF1,SETX,	intergenic
3	4450901	4452300	1400	deletion	SETX	intronic
3	4488401	4489700	1300	deletion	SETX,NTNG2,	intergenic
3	5670201	5671200	1000	deletion	FIBCD1	exonic
3	5963601	5966800	3200	deletion	FUBP3,ASS1,	intergenic
3	6183901	6185400	1500	deletion	HMCN2	intronic
3	7230101	7231400	1300	deletion	PPP2R4	intronic
3	7397601	7398700	1100	deletion	PHYHD1	intronic
3	7438901	7447500	8600	duplication	LRRC8A,CCBL1,	intergenic
3	7449601	7464400	14800	duplication	CCBL1	exonic
3	7465501	7468200	2700	duplication	C3H9orf114	exonic
3	8099701	8100800	1100	deletion	NAIF1,FAM102A,	intergenic
3	8506501	8508100	1600	deletion	FAM129B	intronic
3	8571101	8572100	1000	deletion	LRSAM1	intronic
3	8647801	8649600	1800	deletion	GARNL3	intronic
3	9046601	9048200	1600	deletion	RALGPS1	intronic
3	9484101	9485400	1300	deletion	LMX1B,MVB12B,	intergenic
3	9664001	9665400	1400	deletion	MVB12B,PBX3,	intergenic
3	10541501	10544900	3400	deletion	MAPKAP1,GAPVD1,	intergenic
3	10554901	10555900	1000	deletion	MAPKAP1,GAPVD1,	intergenic
3	10942201	10943400	1200	deletion	WDR38,OLFML2A,	intergenic
3	10994001	10995700	1700	deletion	OLFML2A,NR6A1,	intergenic
3	11250001	11251500	1500	deletion	NR5A1,ADGRD2,	intergenic
3	12924601	12925600	1000	deletion	LOC101111948,LOC101112207,	intergenic
3	12938901	12944600	5700	duplication	LOC101116470	upstream
3	12990601	12991700	1100	deletion	LOC101117238,LOC105614040,	intergenic
3	13154001	13155600	1600	deletion	LOC101112712,LOC101112963,	intergenic
3	14364301	14373200	8900	deletion	LOC101122346,LOC101122851,	intergenic
3	14800501	14801600	1100	deletion	LOC101122346,LOC101122851,	intergenic
3	15747601	15749000	1400	deletion	SOX11,CMPK2,	intergenic
3	16389101	16390100	1000	deletion	SOX11,CMPK2,	intergenic
3	16727401	16728600	1200	deletion	RNF144A,ID2,	intergenic
3	17002201	17007000	4800	deletion	RNF144A,ID2,	intergenic
3	17020701	17022000	1300	deletion	RNF144A,ID2,	intergenic
3	17452001	17453800	1800	deletion	RNF144A,ID2,	intergenic
3	17498001	17503800	5800	deletion	RNF144A,ID2,	intergenic
3	17628601	17629700	1100	deletion	RNF144A,ID2,	intergenic
3	17897601	17898600	1000	deletion	RNF144A,ID2,	intergenic
3	18220701	18221900	1200	deletion	MBOAT2,ASAP2,	intergenic
3	18412301	18413400	1100	deletion	MBOAT2,ASAP2,	intergenic
3	18635801	18637400	1600	deletion	IAH1	upstream
3	19018601	19021200	2600	duplication	GRHL1,KLF11,	intergenic
3	19218001	19219200	1200	deletion	RRM2,HPCAL1,	intergenic
3	19757001	19760200	3200	deletion	PDIA6,KCNF1,	intergenic
3	20930701	20932600	1900	deletion	LPIN1,TRIB2,	intergenic
3	20969401	20970600	1200	deletion	LPIN1,TRIB2,	intergenic
3	21443601	21445200	1600	duplication	TRIB2,LOC101121840,	intergenic
3	21630901	21632000	1100	deletion	TRIB2,LOC101121840,	intergenic
3	21685101	21686500	1400	deletion	TRIB2,LOC101121840,	intergenic
3	23406501	23407700	1200	deletion	NBAS	downstream
3	24174401	24175400	1000	deletion	MYCN,FAM49A,	intergenic
3	24337001	24338000	1000	deletion	MYCN,FAM49A,	intergenic
3	24747501	24748700	1200	deletion	FAM49A,RAD51AP2,	intergenic
3	25796601	25797600	1000	deletion	MSGN1,KCNS3,	intergenic
3	25939501	25940700	1200	deletion	KCNS3,LOC105601856,	intergenic
3	27328601	27331700	3100	deletion	OSR1,TTC32,	intergenic
3	27663201	27665700	2500	duplication	MATN3	exonic
3	27907001	27908800	1800	deletion	PUM2	intronic
3	28436301	28437700	1400	deletion	LDAH,APOB,	intergenic
3	28440601	28442400	1800	deletion	LDAH,APOB,	intergenic
3	28447601	28448600	1000	deletion	LDAH,APOB,	intergenic
3	29021501	29022700	1200	deletion	TDRD15,NONE:,	intergenic
3	29301401	29303500	2100	deletion	TDRD15,KLHL29,	intergenic
3	29670201	29671900	1700	deletion	TDRD15,KLHL29,	intergenic
3	29854001	29856100	2100	deletion	TDRD15,KLHL29,	intergenic
3	29920801	29922800	2000	deletion	TDRD15,KLHL29,	intergenic
3	30062601	30064100	1500	deletion	TDRD15,KLHL29,	intergenic
3	30342101	30345900	3800	deletion	TDRD15,KLHL29,	intergenic
3	31143501	31145000	1500	deletion	KLHL29	intronic
3	32848601	32849600	1000	deletion	DTNB,ASXL2,	intergenic
3	34075001	34078300	3300	deletion	TCF23,SLC5A6,	intergenic
3	35450301	35452500	2200	deletion	PLB1,PPP1CB,	intergenic
3	35652101	35653200	1100	deletion	WDR43,FAM179A,	intergenic
3	35704201	35705400	1200	deletion	FAM179A	intronic
3	35777601	35778700	1100	deletion	CLIP4	intronic
3	36013901	36015000	1100	deletion	ALK	intronic
3	36305301	36306400	1100	deletion	ALK	intronic
3	36514201	36515400	1200	deletion	ALK	intronic
3	36711501	36714600	3100	deletion	ALK,LOC105613145,	intergenic
3	38295001	38296100	1100	deletion	GMCL1	intronic
3	38678401	38679500	1100	deletion	LOC101116390,NFU1,	intergenic
3	38694701	38698700	4000	deletion	NFU1	exonic
3	39186701	39195400	8700	duplication	LOC105613207	exonic
3	39625301	39626300	1000	deletion	APLF	intronic
3	39642301	39643300	1000	deletion	APLF	intronic
3	39680801	39683600	2800	deletion	FBXO48,PLEK,	intergenic
3	40362001	40363400	1400	deletion	C1D,ETAA1,	intergenic
3	40940801	40942400	1600	deletion	ETAA1,MEIS1,	intergenic
3	41191001	41192300	1300	deletion	ETAA1,MEIS1,	intergenic
3	41236601	41239500	2900	deletion	ETAA1,MEIS1,	intergenic
3	43662801	43664000	1200	deletion	LGALSL,PELI1,	intergenic
3	44029201	44030200	1000	deletion	PELI1,VPS54,	intergenic
3	44041201	44043000	1800	deletion	PELI1,VPS54,	intergenic
3	44256401	44257700	1300	deletion	UGP2,MDH1,	intergenic
3	44308901	44309900	1000	deletion	UGP2,MDH1,	intergenic
3	44637501	44638900	1400	deletion	WDPCP	intronic
3	44880001	44883100	3100	deletion	WDPCP,LOC101119462,	intergenic
3	44915701	44916700	1000	deletion	LOC101119462,OTX1,	intergenic
3	46271901	46274100	2200	deletion	FAM161A,XPO1,	intergenic
3	46345401	46347400	2000	deletion	FAM161A,XPO1,	intergenic
3	46486201	46487200	1000	deletion	USP34	intronic
3	47195401	47196500	1100	deletion	C3H2orf74,LRRTM4,	intergenic
3	48284601	48285800	1200	deletion	LRRTM4,LOC101120996,	intergenic
3	48321001	48324600	3600	deletion	LRRTM4,LOC101120996,	intergenic
3	48342201	48343200	1000	deletion	LRRTM4,LOC101120996,	intergenic
3	48465501	48468400	2900	deletion	LRRTM4,LOC101120996,	intergenic
3	48680801	48682900	2100	deletion	LRRTM4,LOC101120996,	intergenic
3	48977301	48979100	1800	deletion	LRRTM4,LOC101120996,	intergenic
3	49065701	49066700	1000	deletion	LRRTM4,LOC101120996,	intergenic
3	49387101	49388300	1200	deletion	LRRTM4,LOC101120996,	intergenic
3	49800301	49802000	1700	deletion	LRRTM4,LOC101120996,	intergenic
3	50305601	50307000	1400	deletion	LOC654331,CTNNA2,	intergenic
3	50308201	50309600	1400	deletion	LOC654331,CTNNA2,	intergenic
3	50359901	50361100	1200	deletion	LOC654331,CTNNA2,	intergenic
3	51182201	51184100	1900	deletion	CTNNA2	intronic
3	52228501	52229600	1100	deletion	CTNNA2,NONE:,	intergenic
3	52622701	52624100	1400	deletion	CTNNA2,NONE:,	intergenic
3	52937601	52938600	1000	deletion	CTNNA2,NONE:,	intergenic
3	52954101	52955200	1100	deletion	CTNNA2,NONE:,	intergenic
3	53179301	53180600	1300	deletion	CTNNA2,NONE:,	intergenic
3	53374101	53384900	10800	deletion	CTNNA2,NONE:,	intergenic
3	53440501	53441500	1000	deletion	CTNNA2,NONE:,	intergenic
3	53481001	53482900	1900	deletion	CTNNA2,NONE:,	intergenic
3	54005801	54006900	1100	deletion	NONE:,NONE:,	intergenic
3	54086601	54087900	1300	deletion	NONE:,SUCLG1,	intergenic
3	55101301	55102600	1300	deletion	NONE:,SUCLG1,	intergenic
3	55151801	55152900	1100	deletion	NONE:,SUCLG1,	intergenic
3	55202801	55206400	3600	deletion	NONE:,SUCLG1,	intergenic
3	55249601	55250900	1300	deletion	NONE:,SUCLG1,	intergenic
3	55708601	55711400	2800	deletion	NONE:,SUCLG1,	intergenic
3	56054401	56056000	1600	deletion	SUCLG1,DNAH6,	intergenic
3	56075801	56077600	1800	deletion	SUCLG1,DNAH6,	intergenic
3	56222801	56224000	1200	deletion	DNAH6	intronic
3	57999501	58001300	1800	deletion	REEP1,KDM3A,	intergenic
3	58566801	58567800	1000	deletion	FABP1,THNSL2,	intergenic
3	58849101	58850900	1800	deletion	FOXI3	exonic
3	59227701	59241300	13600	duplication	RPIA,PAX8,	intergenic
3	59241901	59246300	4400	duplication	RPIA,PAX8,	intergenic
3	59246501	59258500	12000	deletion	RPIA,PAX8,	intergenic
3	59685101	59687200	2100	deletion	IL36RN,IL36B,	intergenic
3	59800101	59802500	2400	deletion	LOC106990171,LOC101111617,	intergenic
3	60037701	60039800	2100	deletion	NT5DC4,SLC20A1,	intergenic
3	60214401	60215700	1300	deletion	TTL	intronic
3	60637101	60638100	1000	deletion	NCK2,C3H2orf40,	intergenic
3	61256401	61257600	1200	deletion	ST6GAL2,SLC5A7,	intergenic
3	61499301	61501100	1800	deletion	SLC5A7,LOC101115778,	intergenic
3	61936701	61937900	1200	deletion	EDAR,SH3RF3,	intergenic
3	61982801	61988800	6000	deletion	EDAR,SH3RF3,	intergenic
3	62049301	62050300	1000	deletion	EDAR,SH3RF3,	intergenic
3	62394101	62395400	1300	deletion	EVA1A,MRPL19,	intergenic
3	62400401	62401700	1300	deletion	EVA1A,MRPL19,	intergenic
3	62429601	62431000	1400	deletion	EVA1A,MRPL19,	intergenic
3	62869001	62874100	5100	deletion	REL	upstream
3	62902501	62905700	3200	deletion	REL,PAPOLG,	intergenic
3	62913101	62914900	1800	deletion	REL,PAPOLG,	intergenic
3	63045501	63046800	1300	deletion	PAPOLG,BCL11A,	intergenic
3	63631501	63634300	2800	deletion	LOC106991019,FANCL,	intergenic
3	64458201	64459300	1100	deletion	LOC106991019,FANCL,	intergenic
3	65166701	65167900	1200	deletion	LOC106991019,FANCL,	intergenic
3	65602901	65604300	1400	deletion	NONE:,FANCL,	intergenic
3	65733501	65734600	1100	deletion	VRK2	intronic
3	65769001	65771400	2400	deletion	VRK2	intronic
3	65850001	65851000	1000	deletion	VRK2,CCDC85A,	intergenic
3	67169601	67171300	1700	deletion	VRK2,CCDC85A,	intergenic
3	67268501	67269500	1000	deletion	VRK2,CCDC85A,	intergenic
3	67322601	67324000	1400	deletion	VRK2,CCDC85A,	intergenic
3	67766201	67767400	1200	deletion	CCDC85A,EFEMP1,	intergenic
3	68471801	68473000	1200	deletion	CCDC88A	intronic
3	68736601	68738000	1400	deletion	LOC106990985,RTN4,	intergenic
3	68926101	68927100	1000	deletion	EML6	intronic
3	69055301	69059800	4500	deletion	EML6	intronic
3	69841001	69842700	1700	deletion	ACYP2,PSME4,	intergenic
3	69854801	69856100	1300	deletion	ACYP2,PSME4,	intergenic
3	69873401	69878400	5000	deletion	PSME4	upstream
3	69990601	69992200	1600	deletion	GPR75,ERLEC1,	intergenic
3	71077901	71080700	2800	deletion	LOC101112474,NRXN1,	intergenic
3	71570101	71571500	1400	deletion	LOC101112474,NRXN1,	intergenic
3	71625901	71627200	1300	deletion	LOC101112474,NRXN1,	intergenic
3	71652201	71655000	2800	deletion	LOC101112474,NRXN1,	intergenic
3	71697701	71698700	1000	deletion	LOC101112474,NRXN1,	intergenic
3	71827101	71828100	1000	deletion	LOC101112474,NRXN1,	intergenic
3	71831801	71833600	1800	deletion	LOC101112474,NRXN1,	intergenic
3	71875401	71881600	6200	deletion	LOC101112474,NRXN1,	intergenic
3	72341301	72342500	1200	deletion	NONE:,NRXN1,	intergenic
3	74391501	74392500	1000	deletion	NRXN1,FSHR,	intergenic
3	74472901	74474000	1100	deletion	NRXN1,FSHR,	intergenic
3	75522601	75524500	1900	deletion	LOC101105644	exonic
3	76003901	76004900	1000	deletion	FOXN2,LOC101113750,	intergenic
3	76137001	76138400	1400	deletion	FOXN2,LOC101113750,	intergenic
3	76772901	76775100	2200	deletion	MSH2,EPCAM,	intergenic
3	79636101	79637600	1500	deletion	CAMKMT	intronic
3	79669901	79671900	2000	deletion	CAMKMT	intronic
3	80625801	80628100	2300	deletion	THADA	intronic
3	81906301	81917200	10900	deletion	PKDCC,RPL10,	intergenic
3	82186001	82187400	1400	deletion	PKDCC,RPL10,	intergenic
3	82481201	82482300	1100	deletion	PKDCC,RPL10,	intergenic
3	82590201	82594800	4600	deletion	PKDCC,RPL10,	intergenic
3	83378001	83379100	1100	deletion	RPL10,SLC8A1,	intergenic
3	83667301	83668400	1100	deletion	SLC8A1	intronic
3	84314901	84316500	1600	deletion	TMEM178A,MAP4K3,	intergenic
3	84344901	84345900	1000	deletion	TMEM178A,MAP4K3,	intergenic
3	84631601	84632800	1200	deletion	MAP4K3	intronic
3	85076401	85081500	5100	deletion	MORN2,DHX57,	intergenic
3	85117301	85118300	1000	deletion	DHX57	intronic
3	85176901	85182000	5100	deletion	LOC101119387	downstream
3	85502601	85503700	1100	deletion	HNRNPLL,ATL2,	intergenic
3	85625601	85632200	6600	duplication	LOC105614635	exonic
3	87120401	87125500	5100	deletion	VIT,FEZ2,	intergenic
3	88304701	88307100	2400	deletion	LOC105614651,LOC105614903,	intergenic
3	89695001	89701700	6700	duplication	LOC105614903	exonic
3	89776101	89778800	2700	deletion	LOC105614903,FAM98A,	intergenic
3	90300801	90315400	14600	deletion	RASGRP3,LTBP1,	intergenic
3	90411801	90412900	1100	deletion	LTBP1	intronic
3	90701001	90703000	2000	deletion	LTBP1	intronic
3	90851101	90852300	1200	deletion	LTBP1,TTC27,	intergenic
3	91103601	91104900	1300	deletion	BIRC6	intronic
3	91613301	91614500	1200	deletion	DPY30,MEMO1,	intergenic
3	91818601	91819700	1100	deletion	MEMO1,SRD5A2,	intergenic
3	91933201	91934200	1000	deletion	SRD5A2	intronic
3	92272101	92273300	1200	deletion	LOC101106246	upstream
3	92440401	92441700	1300	deletion	TGFA,ADD2,	intergenic
3	92846401	92847400	1000	deletion	TEX261,NAGK,	intergenic
3	93259201	93264400	5200	deletion	DYSF	intronic
3	93287201	93289100	1900	deletion	DYSF	intronic
3	93512801	93513800	1000	deletion	DYSF,LOC101110922,	intergenic
3	93871801	93873000	1200	deletion	LOC101110922	upstream
3	93949001	93950000	1000	deletion	EXOC6B	intronic
3	94204001	94205000	1000	deletion	EXOC6B	intronic
3	94940301	94944100	3800	deletion	RAB11FIP5,NOTO,	intergenic
3	94977001	94978000	1000	deletion	RAB11FIP5,NOTO,	intergenic
3	95109301	95110500	1200	deletion	EGR4,ALMS1,	intergenic
3	95182701	95183700	1000	deletion	ALMS1	exonic
3	95367201	95368200	1000	deletion	ALMS1	intronic
3	95417101	95418800	1700	deletion	LOC101105149	upstream
3	95746101	95747100	1000	deletion	TET3,BOLA3,	intergenic
3	95832401	95835700	3300	deletion	MTHFD2	intronic
3	96246901	96249700	2800	deletion	M1AP	intronic
3	96263101	96264100	1000	deletion	M1AP	intronic
3	96834201	96835600	1400	deletion	TACR1,LOC101122263,	intergenic
3	97008401	97009800	1400	deletion	C3H2orf49	intronic
3	97457801	97459100	1300	deletion	POU3F3,TMEM182,	intergenic
3	98055801	98056900	1100	deletion	POU3F3,TMEM182,	intergenic
3	98093101	98094300	1200	deletion	POU3F3,TMEM182,	intergenic
3	98139801	98140800	1000	deletion	POU3F3,TMEM182,	intergenic
3	98188801	98192400	3600	deletion	POU3F3,TMEM182,	intergenic
3	98847301	98849100	1800	deletion	MFSD9	intronic
3	98868701	98869900	1200	duplication	SLC9A2	exonic
3	98952801	98953800	1000	deletion	SLC9A2,SLC9A4,	intergenic
3	99022701	99024000	1300	deletion	SLC9A4	intronic
3	99470601	99473300	2700	deletion	IL1R1,IL1R2,	intergenic
3	100377301	100378900	1600	deletion	NPAS2	intronic
3	100789501	100796700	7200	duplication	LONRF2,AFF3,	intergenic
3	100897101	100898100	1000	deletion	LONRF2,AFF3,	intergenic
3	101013601	101016300	2700	deletion	AFF3	intronic
3	102307401	102310300	2900	deletion	MGAT4A	intronic
3	102741601	102745700	4100	deletion	VWA3B	intronic
3	102767001	102769200	2200	deletion	VWA3B	intronic
3	103088501	103090300	1800	deletion	TMEM131	intronic
3	103141601	103146700	5100	deletion	LOC106990991	intronic
3	103181901	103184400	2500	deletion	LOC101112639	intronic
3	103483301	103484900	1600	deletion	CNNM3	intronic
3	103722401	103723700	1300	deletion	ARID5A,NEURL3,	intergenic
3	104504801	104505800	1000	deletion	NPHP1	intronic
3	104601301	104606400	5100	deletion	LOC101117749	intronic
3	104732701	104733800	1100	deletion	ACOXL	intronic
3	104780501	104782600	2100	deletion	ACOXL	intronic
3	104785301	104788100	2800	deletion	ACOXL	intronic
3	104855901	104862400	6500	deletion	ACOXL	intronic
3	104904201	104910700	6500	duplication	ACOXL	intronic
3	105185501	105191900	6400	deletion	BCL2L11,LOC105611974,	intergenic
3	106157101	106158200	1100	deletion	ZC3H6	intronic
3	106341901	106347200	5300	duplication	ZC3H6,TSPAN8,	intergenic
3	106431701	106438600	6900	duplication	ZC3H6,TSPAN8,	intergenic
3	106523301	106528400	5100	deletion	ZC3H6,TSPAN8,	intergenic
3	107064901	107067600	2700	deletion	TSPAN8,LGR5,	intergenic
3	107160201	107161500	1300	deletion	TSPAN8,LGR5,	intergenic
3	107165501	107167100	1600	deletion	TSPAN8,LGR5,	intergenic
3	107466501	107467800	1300	deletion	THAP2	intronic
3	107504501	107505500	1000	deletion	TMEM19,RAB21,	intergenic
3	107522701	107524000	1300	deletion	TMEM19,RAB21,	intergenic
3	108716901	108718600	1700	deletion	TRHDE,ATXN7L3B,	intergenic
3	109471001	109472100	1100	deletion	TRHDE,ATXN7L3B,	intergenic
3	109763601	109767700	4100	deletion	TRHDE,ATXN7L3B,	intergenic
3	110347001	110348000	1000	deletion	ATXN7L3B,KCNC2,	intergenic
3	110379901	110380900	1000	deletion	ATXN7L3B,KCNC2,	intergenic
3	110588301	110590700	2400	deletion	ATXN7L3B,KCNC2,	intergenic
3	110733301	110734800	1500	deletion	KCNC2	intronic
3	110859801	110861200	1400	deletion	KCNC2	intronic
3	111038701	111039700	1000	deletion	GLIPR1L1	intronic
3	111977001	111978200	1200	deletion	NAP1L1,BBS10,	intergenic
3	112542701	112544000	1300	deletion	CSRP2,E2F7,	intergenic
3	112896501	112909200	12700	deletion	E2F7,NAV3,	intergenic
3	113032401	113036200	3800	deletion	E2F7,NAV3,	intergenic
3	113105401	113106500	1100	deletion	E2F7,NAV3,	intergenic
3	114048701	114049800	1100	deletion	NAV3,SYT1,	intergenic
3	114268401	114278000	9600	deletion	NAV3,SYT1,	intergenic
3	114413101	114415100	2000	deletion	NAV3,SYT1,	intergenic
3	114506601	114509100	2500	deletion	NAV3,SYT1,	intergenic
3	114874601	114876400	1800	deletion	NAV3,SYT1,	intergenic
3	115877001	115878200	1200	deletion	PPP1R12A,OTOGL,	intergenic
3	115899101	115900200	1100	deletion	PPP1R12A,OTOGL,	intergenic
3	116074701	116076100	1400	deletion	OTOGL	intronic
3	116338501	116340800	2300	deletion	PTPRQ	intronic
3	116601401	116603400	2000	deletion	LIN7A	intronic
3	116619701	116621300	1600	deletion	LIN7A	intronic
3	117497801	117499100	1300	deletion	PPFIA2	intronic
3	117654701	117655800	1100	deletion	LOC101105993,CCDC59,	intergenic
3	118065201	118067200	2000	deletion	LOC101105993,CCDC59,	intergenic
3	118426701	118427900	1200	deletion	TMTC2	intronic
3	119150701	119196500	45800	duplication	LOC101104054	exonic
3	119259601	119260700	1100	deletion	LOC101104054,LOC105614909,	intergenic
3	121011001	121016400	5400	deletion	LRRIQ1	intronic
3	121342201	121346600	4400	deletion	ALX1,RASSF9,	intergenic
3	121461101	121462600	1500	deletion	ALX1,RASSF9,	intergenic
3	121470301	121473900	3600	deletion	ALX1,RASSF9,	intergenic
3	122063601	122068200	4600	deletion	MGAT4C,C3H12orf50,	intergenic
3	122322801	122327900	5100	deletion	MGAT4C,C3H12orf50,	intergenic
3	122338201	122339400	1200	deletion	MGAT4C,C3H12orf50,	intergenic
3	122649601	122650800	1200	deletion	MGAT4C,C3H12orf50,	intergenic
3	122945601	122946800	1200	deletion	MGAT4C,C3H12orf50,	intergenic
3	123063401	123065100	1700	deletion	MGAT4C,C3H12orf50,	intergenic
3	123171001	123172700	1700	deletion	MGAT4C,C3H12orf50,	intergenic
3	123376701	123377700	1000	deletion	MGAT4C,C3H12orf50,	intergenic
3	123661501	123662700	1200	deletion	MGAT4C,C3H12orf50,	intergenic
3	123772801	123774200	1400	deletion	MGAT4C,C3H12orf50,	intergenic
3	124348401	124349500	1100	deletion	TMTC3,KITLG,	intergenic
3	124374101	124375400	1300	deletion	TMTC3,KITLG,	intergenic
3	124541901	124542900	1000	deletion	KITLG	intronic
3	124974801	124978000	3200	duplication	KITLG,DUSP6,	intergenic
3	125020401	125023600	3200	deletion	KITLG,DUSP6,	intergenic
3	125383501	125384500	1000	deletion	KITLG,DUSP6,	intergenic
3	125577401	125579100	1700	deletion	POC1B	intronic
3	125619201	125620200	1000	deletion	POC1B,ATP2B1,	intergenic
3	126931001	126932100	1100	deletion	ATP2B1,CCER1,	intergenic
3	127704601	127705900	1300	deletion	LOC101113221,BTG1,	intergenic
3	128123501	128125800	2300	deletion	LOC101113221,BTG1,	intergenic
3	128167101	128172300	5200	deletion	LOC101113221,BTG1,	intergenic
3	128470901	128472200	1300	deletion	BTG1,LOC101113743,	intergenic
3	128957001	128958600	1600	duplication	EEA1,NUDT4,	intergenic
3	130017401	130021200	3800	deletion	CRADD,PLXNC1,	intergenic
3	130309401	130310900	1500	deletion	CEP83	intronic
3	130451801	130453400	1600	deletion	CEP83,TMCC3,	intergenic
3	133102901	133104000	1100	deletion	EIF4B	intronic
3	133563301	133567300	4000	duplication	LOC101112304,LOC101111178,	intergenic
3	133571601	133578500	6900	duplication	LOC101111178	exonic
3	133725701	133726800	1100	deletion	KRT2.11	exonic
3	134321901	134323700	1800	deletion	SCN8A,SLC4A8,	intergenic
3	134494401	134495500	1100	deletion	SLC4A8,GALNT6,	intergenic
3	134894801	134896300	1500	deletion	LOC101115614,LOC101116975,	intergenic
3	135101101	135102300	1200	deletion	LOC101117657,TMPRSS12,	intergenic
3	135117801	135119500	1700	deletion	TMPRSS12	intronic
3	135900101	135901100	1000	deletion	ASIC1,RACGAP1,	intergenic
3	136485001	136486200	1200	deletion	SPATS2,DNAJC22,	intergenic
3	136613401	136616200	2800	duplication	LOC101119713	exonic
3	137180901	137183600	2700	deletion	KANSL2,LALBA,	intergenic
3	137514101	137515300	1200	deletion	LOC101102718	exonic
3	137723601	137724700	1100	deletion	LOC101103970,LOC101104481,	intergenic
3	137790901	137792100	1200	deletion	LOC101104739,LOC101105237,	intergenic
3	138597501	138601900	4400	deletion	RPAP3,PCED1B,	intergenic
3	138611201	138615100	3900	deletion	RPAP3,PCED1B,	intergenic
3	138661201	138662400	1200	deletion	RPAP3,PCED1B,	intergenic
3	139704401	139706800	2400	deletion	SLC38A4,SLC38A2,	intergenic
3	139990401	139991400	1000	deletion	SLC38A1,SCAF11,	intergenic
3	140057401	140058500	1100	deletion	SLC38A1,SCAF11,	intergenic
3	140332401	140333700	1300	deletion	ARID2	intronic
3	140709401	140710600	1200	deletion	ARID2,ANO6,	intergenic
3	140727401	140728600	1200	deletion	ARID2,ANO6,	intergenic
3	140750601	140751800	1200	deletion	ARID2,ANO6,	intergenic
3	141331001	141332700	1700	deletion	DBX2,NELL2,	intergenic
3	141768301	141769800	1500	deletion	NELL2,TMEM117,	intergenic
3	142724101	142725400	1300	deletion	PUS7L,ADAMTS20,	intergenic
3	143027601	143029100	1500	deletion	ADAMTS20,PRICKLE1,	intergenic
3	143037301	143038700	1400	deletion	ADAMTS20,PRICKLE1,	intergenic
3	143643701	143644800	1100	deletion	ADAMTS20,PRICKLE1,	intergenic
3	144311901	144313000	1100	deletion	ZCRB1,YAF2,	intergenic
3	145193601	145197300	3700	deletion	PDZRN4	intronic
3	145474701	145476100	1400	deletion	PDZRN4	intronic
3	146069001	146070000	1000	deletion	CNTN1,MUC19,	intergenic
3	146267601	146271100	3500	duplication	MUC19	exonic
3	147122601	147123600	1000	deletion	SLC2A13	intronic
3	147298201	147299300	1100	deletion	SLC2A13,C3H12orf40,	intergenic
3	147567401	147568500	1100	deletion	ABCD2,KIF21A,	intergenic
3	147634501	147635500	1000	deletion	ABCD2,KIF21A,	intergenic
3	149307001	149312700	5700	duplication	CNOT2,MYRFL,	intergenic
3	149327401	149329200	1800	deletion	CNOT2,MYRFL,	intergenic
3	149778001	149779000	1000	deletion	LOC101112974,YEATS4,	intergenic
3	150079801	150080800	1000	deletion	LOC101103222,LOC443320,	intergenic
3	150619501	150620500	1000	deletion	CPM	intronic
3	150994901	150995900	1000	deletion	RAP1B,MDM1,	intergenic
[truncated: 5,230 more rows]
