# Supplementary material for: A global analysis of CNVs in Chinese indigenous fine-wool sheep populations using whole-genome resequencing
Source: BMC Genomics. 2021 Jan 23;22:78. doi: 10.1186/s12864-021-07387-7 (PMC7825165; doi:10.1186/s12864-021-07387-7)
Supplement: Supplementary file 7 — Additional file 7: Table S5. Functional enrichment of GO analysis of CNVR-harbored genes. [file 12864_2021_7387_MOESM7_ESM.xlsx]

## Sheet: Table S5
Table S5. Functional enrichment of GO analysis of CNVR-harbored genes
Group	GO ID	Description	GO type	DEG_item	DEG_list	Bg_item	Bg_list	Over represented pValue	Corrected pValue
AMS_no, AMS_horn, CMS_horn and AHS_no shared CNVRs	GO:0004523	ribonuclease H activity	molecular_function	22	1000	38	16549	2.1847e-13	9.4598e-10
	GO:0016891	endoribonuclease activity, producing 5'-phosphomonoesters	molecular_function	23	1000	50	16549	1.2192e-11	2.6396e-08
	GO:0016893	endonuclease activity, active with either ribo- or deoxyribonucleic acids and producing 5'-phosphomonoesters	molecular_function	25	1000	70	16549	1.709e-10	2.4666e-07
	GO:0004521	endoribonuclease activity	molecular_function	23	1000	60	16549	4.7405e-10	5.1316e-07
	GO:0005126	cytokine receptor binding	molecular_function	20	1000	123	16549	4.309e-09	3.7316e-06
	GO:0007605	sensory perception of sound	biological_process	12	1000	19	16549	2.5993e-08	1.6079e-05
	GO:0050954	sensory perception of mechanical stimulus	biological_process	12	1000	19	16549	2.5993e-08	1.6079e-05
	GO:0004519	endonuclease activity	molecular_function	27	1000	118	16549	8.4966e-08	4.5988e-05
	GO:0019067	viral assembly, maturation, egress, and release	biological_process	21	1000	81	16549	1.2085e-07	5.8141e-05
	GO:0015074	DNA integration	biological_process	18	1000	53	16549	1.3853e-07	5.9985e-05
	GO:0004540	ribonuclease activity	molecular_function	23	1000	89	16549	2.0856e-07	8.2096e-05
	GO:0019068	virion assembly	biological_process	17	1000	61	16549	1.321e-06	0.00047666
	GO:0050877	neurological system process	biological_process	17	1000	96	16549	1.9074e-05	0.0063533
	GO:0007600	sensory perception	biological_process	15	1000	84	16549	2.9192e-05	0.0090288
	GO:0070011	peptidase activity, acting on L-amino acid peptides	molecular_function	67	1000	786	16549	4.5167e-05	0.013038
	GO:0003008	system process	biological_process	17	1000	114	16549	0.00015063	0.040765
	GO:0008233	peptidase activity	molecular_function	67	1000	826	16549	0.00022604	0.057573
	GO:0008237	metallopeptidase activity	molecular_function	26	1000	190	16549	0.00032847	0.079016
	GO:0004518	nuclease activity	molecular_function	33	1000	288	16549	0.00036495	0.083169
	GO:0008083	growth factor activity	molecular_function	13	1000	109	16549	0.00046542	0.10026
	GO:0005102	receptor binding	molecular_function	45	1000	602	16549	0.00048625	0.10026
	GO:0008373	sialyltransferase activity	molecular_function	5	1000	21	16549	0.00055415	0.10907
	GO:0048610	cellular process involved in reproduction	biological_process	23	1000	165	16549	0.00062612	0.11787
	GO:0016787	hydrolase activity	molecular_function	197	1000	2746	16549	0.00077801	0.14037
	GO:0006508	proteolysis	biological_process	51	1000	634	16549	0.00095752	0.16584
	GO:0004175	endopeptidase activity	molecular_function	49	1000	610	16549	0.0011769	0.19599
	GO:0004181	metallocarboxypeptidase activity	molecular_function	6	1000	22	16549	0.0012578	0.20171
	GO:0016788	hydrolase activity, acting on ester bonds	molecular_function	69	1000	754	16549	0.0016006	0.24752
	GO:0008238	exopeptidase activity	molecular_function	14	1000	107	16549	0.0018063	0.26316
	GO:0019058	viral infectious cycle	biological_process	24	1000	191	16549	0.0018366	0.26316
	GO:0003911	DNA ligase (NAD+) activity	molecular_function	5	1000	14	16549	0.0018841	0.26316
	GO:0004180	carboxypeptidase activity	molecular_function	7	1000	32	16549	0.0023663	0.32019
	GO:0008235	metalloexopeptidase activity	molecular_function	6	1000	24	16549	0.0024854	0.32611
	GO:0044403	symbiosis, encompassing mutualism through parasitism	biological_process	38	1000	396	16549	0.0032258	0.40407
	GO:0044419	interspecies interaction between organisms	biological_process	38	1000	398	16549	0.0033326	0.40407
	GO:0005044	scavenger receptor activity	molecular_function	9	1000	55	16549	0.0034528	0.40407
	GO:0038024	cargo receptor activity	molecular_function	9	1000	55	16549	0.0034528	0.40407
	GO:0009733	response to auxin stimulus	biological_process	2	1000	2	16549	0.0038808	0.44221
	GO:0051015	actin filament binding	molecular_function	6	1000	26	16549	0.0047402	0.52628
	GO:0032801	receptor catabolic process	biological_process	4	1000	15	16549	0.0057761	0.62527
	GO:0043112	receptor metabolic process	biological_process	4	1000	16	16549	0.006611	0.69819
	GO:0016032	viral process	biological_process	35	1000	371	16549	0.0076838	0.79216
	GO:0006338	chromatin remodeling	biological_process	6	1000	26	16549	0.0078772	0.79321
	GO:0003824	catalytic activity	molecular_function	372	1000	6103	16549	0.0081224	0.79931
	GO:0004222	metalloendopeptidase activity	molecular_function	18	1000	148	16549	0.0084746	0.81544
	GO:0003909	DNA ligase activity	molecular_function	5	1000	21	16549	0.012154	1
	GO:0070851	growth factor receptor binding	molecular_function	4	1000	19	16549	0.013851	1
	GO:0009057	macromolecule catabolic process	biological_process	16	1000	158	16549	0.014167	1
	GO:0005231	excitatory extracellular ligand-gated ion channel activity	molecular_function	6	1000	27	16549	0.01473	1
	GO:0005506	iron ion binding	molecular_function	13	1000	151	16549	0.017083	1
	GO:0044764	multi-organism cellular process	biological_process	36	1000	410	16549	0.01879	1
	GO:0005234	extracellular-glutamate-gated ion channel activity	molecular_function	5	1000	19	16549	0.019906	1
	GO:0016886	ligase activity, forming phosphoric ester bonds	molecular_function	5	1000	25	16549	0.019976	1
	GO:0033644	host cell membrane	cellular_component	4	1000	23	16549	0.021326	1
	GO:0044218	other organism cell membrane	cellular_component	4	1000	23	16549	0.021326	1
	GO:0044279	other organism membrane	cellular_component	4	1000	23	16549	0.021326	1
	GO:0022857	transmembrane transporter activity	molecular_function	80	1000	1171	16549	0.021649	1
	GO:0005230	extracellular ligand-gated ion channel activity	molecular_function	10	1000	90	16549	0.022424	1
	GO:0004252	serine-type endopeptidase activity	molecular_function	18	1000	223	16549	0.02376	1
	GO:0000003	reproduction	biological_process	27	1000	309	16549	0.024343	1
	GO:0008236	serine-type peptidase activity	molecular_function	22	1000	287	16549	0.024522	1
	GO:0017171	serine hydrolase activity	molecular_function	22	1000	287	16549	0.024522	1
	GO:0000184	nuclear-transcribed mRNA catabolic process, nonsense-mediated decay	biological_process	3	1000	8	16549	0.024864	1
	GO:0005135	interleukin-3 receptor binding	molecular_function	2	1000	4	16549	0.02672	1
	GO:0019076	viral release from host cell	biological_process	4	1000	20	16549	0.026867	1
	GO:0022891	substrate-specific transmembrane transporter activity	molecular_function	68	1000	992	16549	0.027031	1
	GO:0055070	copper ion homeostasis	biological_process	1	1000	1	16549	0.027077	1
	GO:0007423	sensory organ development	biological_process	1	1000	1	16549	0.02913	1
	GO:0019211	phosphatase activator activity	molecular_function	1	1000	1	16549	0.029491	1
	GO:0022804	active transmembrane transporter activity	molecular_function	18	1000	186	16549	0.029759	1
	GO:0031012	extracellular matrix	cellular_component	20	1000	212	16549	0.03051	1
	GO:0004970	ionotropic glutamate receptor activity	molecular_function	6	1000	34	16549	0.03083	1
	GO:0008066	glutamate receptor activity	molecular_function	6	1000	34	16549	0.03083	1
	GO:0016973	poly(A)+ mRNA export from nucleus	biological_process	2	1000	7	16549	0.031385	1
	GO:0005216	ion channel activity	molecular_function	33	1000	393	16549	0.03237	1
	GO:0022838	substrate-specific channel activity	molecular_function	33	1000	393	16549	0.03237	1
	GO:0006887	exocytosis	biological_process	6	1000	44	16549	0.034241	1
	GO:0006259	DNA metabolic process	biological_process	66	1000	923	16549	0.034878	1
	GO:0004114	3',5'-cyclic-nucleotide phosphodiesterase activity	molecular_function	5	1000	28	16549	0.035131	1
	GO:0016705	oxidoreductase activity, acting on paired donors, with incorporation or reduction of molecular oxygen	molecular_function	15	1000	185	16549	0.035188	1
	GO:0015267	channel activity	molecular_function	33	1000	395	16549	0.035302	1
	GO:0022803	passive transmembrane transporter activity	molecular_function	33	1000	395	16549	0.035302	1
	GO:0003674	molecular_function	molecular_function	767	1000	14667	16549	0.035561	1
	GO:0015662	ATPase activity, coupled to transmembrane movement of ions, phosphorylative mechanism	molecular_function	3	1000	11	16549	0.036371	1
	GO:0045892	negative regulation of transcription, DNA-dependent	biological_process	4	1000	25	16549	0.036515	1
	GO:0051253	negative regulation of RNA metabolic process	biological_process	4	1000	25	16549	0.036515	1
	GO:0032940	secretion by cell	biological_process	9	1000	86	16549	0.038059	1
	GO:0046903	secretion	biological_process	9	1000	86	16549	0.038059	1
	GO:0008081	phosphoric diester hydrolase activity	molecular_function	9	1000	66	16549	0.038346	1
	GO:0018836	alkylmercury lyase activity	molecular_function	1	1000	1	16549	0.038586	1
	GO:0018941	organomercury metabolic process	biological_process	1	1000	1	16549	0.038586	1
	GO:0018942	organometal metabolic process	biological_process	1	1000	1	16549	0.038586	1
	GO:0046413	organomercury catabolic process	biological_process	1	1000	1	16549	0.038586	1
	GO:0005839	proteasome core complex	cellular_component	3	1000	24	16549	0.038683	1
	GO:0016833	oxo-acid-lyase activity	molecular_function	2	1000	4	16549	0.039058	1
	GO:0003854	3-beta-hydroxy-delta5-steroid dehydrogenase activity	molecular_function	3	1000	20	16549	0.039939	1
	GO:0016229	steroid dehydrogenase activity	molecular_function	3	1000	20	16549	0.039939	1
	GO:0033764	steroid dehydrogenase activity, acting on the CH-OH group of donors, NAD or NADP as acceptor	molecular_function	3	1000	20	16549	0.039939	1
	GO:0006486	protein glycosylation	biological_process	8	1000	88	16549	0.041427	1
	GO:0043413	macromolecule glycosylation	biological_process	8	1000	88	16549	0.041427	1
	GO:0009690	cytokinin metabolic process	biological_process	1	1000	1	16549	0.041652	1
	GO:0010817	regulation of hormone levels	biological_process	1	1000	1	16549	0.041652	1
	GO:0019139	cytokinin dehydrogenase activity	molecular_function	1	1000	1	16549	0.041652	1
	GO:0034754	cellular hormone metabolic process	biological_process	1	1000	1	16549	0.041652	1
	GO:0042445	hormone metabolic process	biological_process	1	1000	1	16549	0.041652	1
	GO:0000956	nuclear-transcribed mRNA catabolic process	biological_process	3	1000	11	16549	0.042793	1
	GO:0004579	dolichyl-diphosphooligosaccharide-protein glycotransferase activity	molecular_function	2	1000	7	16549	0.044041	1
	GO:0008174	mRNA methyltransferase activity	molecular_function	1	1000	1	16549	0.044245	1
	GO:0016556	mRNA modification	biological_process	1	1000	1	16549	0.044245	1
	GO:0080009	mRNA methylation	biological_process	1	1000	1	16549	0.044245	1
	GO:0006952	defense response	biological_process	18	1000	220	16549	0.044978	1
	GO:0016568	chromatin modification	biological_process	8	1000	61	16549	0.045186	1
	GO:0005388	calcium-transporting ATPase activity	molecular_function	2	1000	4	16549	0.045246	1
	GO:0070085	glycosylation	biological_process	8	1000	89	16549	0.046277	1
	GO:0006890	retrograde vesicle-mediated transport, Golgi to ER	biological_process	2	1000	7	16549	0.046465	1
	GO:0043176	amine binding	molecular_function	1	1000	1	16549	0.046555	1
	GO:0015103	inorganic anion transmembrane transporter activity	molecular_function	5	1000	31	16549	0.04738	1
	GO:0010333	terpene synthase activity	molecular_function	2	1000	4	16549	0.047531	1
	GO:0015075	ion transmembrane transporter activity	molecular_function	64	1000	959	16549	0.048878	1
AMS_no group-specific CNVRs	GO:0008013	beta-catenin binding	molecular_function	2	90	8	16549	0.0053568	1
	GO:0005129	granulocyte macrophage colony-stimulating factor receptor binding	molecular_function	1	90	2	16549	0.0072627	1
	GO:0046797	viral procapsid maturation	biological_process	1	90	1	16549	0.0077723	1
	GO:0072594	establishment of protein localization to organelle	biological_process	3	90	73	16549	0.013278	1
	GO:0003997	acyl-CoA oxidase activity	molecular_function	1	90	5	16549	0.027235	1
	GO:0006635	fatty acid beta-oxidation	biological_process	1	90	5	16549	0.027235	1
	GO:0009062	fatty acid catabolic process	biological_process	1	90	5	16549	0.027235	1
	GO:0019395	fatty acid oxidation	biological_process	1	90	5	16549	0.027235	1
	GO:0034440	lipid oxidation	biological_process	1	90	5	16549	0.027235	1
	GO:0030178	negative regulation of Wnt receptor signaling pathway	biological_process	1	90	8	16549	0.029473	1
	GO:0004649	poly(ADP-ribose) glycohydrolase activity	molecular_function	1	90	4	16549	0.031163	1
	GO:0016634	oxidoreductase activity, acting on the CH-CH group of donors, oxygen as acceptor	molecular_function	1	90	6	16549	0.031632	1
	GO:0004315	3-oxoacyl-[acyl-carrier-protein] synthase activity	molecular_function	1	90	7	16549	0.032285	1
	GO:0010821	regulation of mitochondrion organization	biological_process	1	90	4	16549	0.033664	1
	GO:0010822	positive regulation of mitochondrion organization	biological_process	1	90	4	16549	0.033664	1
	GO:0090199	regulation of release of cytochrome c from mitochondria	biological_process	1	90	4	16549	0.033664	1
	GO:0090200	positive regulation of release of cytochrome c from mitochondria	biological_process	1	90	4	16549	0.033664	1
	GO:0097193	intrinsic apoptotic signaling pathway	biological_process	1	90	4	16549	0.033664	1
	GO:2001233	regulation of apoptotic signaling pathway	biological_process	1	90	4	16549	0.033664	1
	GO:0006614	SRP-dependent cotranslational protein targeting to membrane	biological_process	2	90	43	16549	0.037069	1
	GO:0045047	protein targeting to ER	biological_process	2	90	43	16549	0.037069	1
	GO:0072599	establishment of protein localization to endoplasmic reticulum	biological_process	2	90	43	16549	0.037069	1
	GO:0016055	Wnt receptor signaling pathway	biological_process	2	90	47	16549	0.037258	1
	GO:0006613	cotranslational protein targeting to membrane	biological_process	2	90	46	16549	0.039509	1
	GO:0070972	protein localization to endoplasmic reticulum	biological_process	2	90	48	16549	0.039911	1
	GO:0006612	protein targeting to membrane	biological_process	2	90	47	16549	0.040221	1
	GO:0030150	protein import into mitochondrial matrix	biological_process	1	90	8	16549	0.041111	1
	GO:0048523	negative regulation of cellular process	biological_process	3	90	153	16549	0.044163	1
	GO:0019050	suppression by virus of host apoptotic process	biological_process	1	90	8	16549	0.044297	1
	GO:0033668	negative regulation by symbiont of host apoptotic process	biological_process	1	90	8	16549	0.044297	1
	GO:0052041	negative regulation by symbiont of host programmed cell death	biological_process	1	90	8	16549	0.044297	1
	GO:0052490	negative regulation by organism of programmed cell death in other organism involved in symbiotic interaction	biological_process	1	90	8	16549	0.044297	1
	GO:0045935	positive regulation of nucleobase-containing compound metabolic process	biological_process	2	90	51	16549	0.044735	1
	GO:0051173	positive regulation of nitrogen compound metabolic process	biological_process	2	90	51	16549	0.044735	1
	GO:0051254	positive regulation of RNA metabolic process	biological_process	2	90	51	16549	0.044735	1
	GO:0006631	fatty acid metabolic process	biological_process	2	90	66	16549	0.04614	1
	GO:0009891	positive regulation of biosynthetic process	biological_process	2	90	55	16549	0.046754	1
	GO:0010557	positive regulation of macromolecule biosynthetic process	biological_process	2	90	55	16549	0.046754	1
	GO:0031328	positive regulation of cellular biosynthetic process	biological_process	2	90	55	16549	0.046754	1
	GO:0004810	tRNA adenylyltransferase activity	molecular_function	1	90	6	16549	0.046805	1
	GO:0004312	fatty acid synthase activity	molecular_function	1	90	11	16549	0.04711	1
	GO:0008773	[protein-PII] uridylyltransferase activity	molecular_function	1	90	5	16549	0.047287	1
	GO:0003879	ATP phosphoribosyltransferase activity	molecular_function	1	90	6	16549	0.047557	1
	GO:0030111	regulation of Wnt receptor signaling pathway	biological_process	1	90	12	16549	0.048817	1
AMS_horn group-specific CNVRs	GO:0005525	GTP binding	molecular_function	11	102	467	16549	7.6965e-05	0.11854
	GO:0019001	guanyl nucleotide binding	molecular_function	11	102	471	16549	8.2128e-05	0.11854
	GO:0032561	guanyl ribonucleotide binding	molecular_function	11	102	471	16549	8.2128e-05	0.11854
	GO:0022804	active transmembrane transporter activity	molecular_function	7	102	186	16549	0.00031198	0.27791
	GO:0016820	hydrolase activity, acting on acid anhydrides, catalyzing transmembrane movement of substances	molecular_function	6	102	130	16549	0.00032091	0.27791
	GO:0042626	ATPase activity, coupled to transmembrane movement of substances	molecular_function	5	102	93	16549	0.00054958	0.33996
	GO:0043492	ATPase activity, coupled to movement of substances	molecular_function	5	102	93	16549	0.00054958	0.33996
	GO:0015399	primary active transmembrane transporter activity	molecular_function	5	102	100	16549	0.00073226	0.3523
	GO:0015405	P-P-bond-hydrolysis-driven transmembrane transporter activity	molecular_function	5	102	100	16549	0.00073226	0.3523
	GO:0005506	iron ion binding	molecular_function	5	102	151	16549	0.0011628	0.5035
	GO:0005930	axoneme	cellular_component	1	102	1	16549	0.0027955	0.8646
	GO:0030990	intraflagellar transport particle	cellular_component	1	102	1	16549	0.0027955	0.8646
	GO:0030991	intraflagellar transport particle A	cellular_component	1	102	1	16549	0.0027955	0.8646
	GO:0044447	axoneme part	cellular_component	1	102	1	16549	0.0027955	0.8646
	GO:0003924	GTPase activity	molecular_function	7	102	362	16549	0.0045461	0.87145
	GO:0035639	purine ribonucleoside triphosphate binding	molecular_function	23	102	1697	16549	0.0046083	0.87145
	GO:0006790	sulfur compound metabolic process	biological_process	3	102	58	16549	0.0046422	0.87145
	GO:0001883	purine nucleoside binding	molecular_function	23	102	1699	16549	0.0047089	0.87145
	GO:0032549	ribonucleoside binding	molecular_function	23	102	1699	16549	0.0047089	0.87145
	GO:0032550	purine ribonucleoside binding	molecular_function	23	102	1699	16549	0.0047089	0.87145
	GO:0032555	purine ribonucleotide binding	molecular_function	23	102	1703	16549	0.0047971	0.87145
	GO:0042623	ATPase activity, coupled	molecular_function	5	102	150	16549	0.0048712	0.87145
	GO:0001882	nucleoside binding	molecular_function	23	102	1707	16549	0.0049047	0.87145
	GO:0017076	purine nucleotide binding	molecular_function	23	102	1725	16549	0.0053174	0.87145
	GO:0043190	ATP-binding cassette (ABC) transporter complex	cellular_component	1	102	1	16549	0.0053447	0.87145
	GO:0020037	heme binding	molecular_function	4	102	137	16549	0.0054258	0.87145
	GO:0032553	ribonucleotide binding	molecular_function	23	102	1723	16549	0.005434	0.87145
	GO:0046906	tetrapyrrole binding	molecular_function	4	102	146	16549	0.0071415	1
	GO:0016817	hydrolase activity, acting on acid anhydrides	molecular_function	14	102	907	16549	0.0084097	1
	GO:0022857	transmembrane transporter activity	molecular_function	15	102	1171	16549	0.0087651	1
	GO:0043093	cytokinesis by binary fission	biological_process	3	102	83	16549	0.009033	1
	GO:0000917	barrier septum assembly	biological_process	3	102	85	16549	0.0093268	1
	GO:0032506	cytokinetic process	biological_process	3	102	85	16549	0.0093268	1
	GO:0090529	cell septum assembly	biological_process	3	102	85	16549	0.0093268	1
	GO:0044272	sulfur compound biosynthetic process	biological_process	2	102	26	16549	0.009693	1
	GO:0008654	phospholipid biosynthetic process	biological_process	3	102	66	16549	0.0098964	1
	GO:0006658	phosphatidylserine metabolic process	biological_process	1	102	3	16549	0.010852	1
	GO:0006659	phosphatidylserine biosynthetic process	biological_process	1	102	3	16549	0.010852	1
	GO:0032505	reproduction of a single-celled organism	biological_process	3	102	86	16549	0.011422	1
	GO:0004451	isocitrate lyase activity	molecular_function	1	102	1	16549	0.012903	1
	GO:0019954	asexual reproduction	biological_process	3	102	92	16549	0.013349	1
	GO:0005524	ATP binding	molecular_function	20	102	1457	16549	0.014119	1
	GO:0032559	adenyl ribonucleotide binding	molecular_function	20	102	1459	16549	0.014396	1
	GO:0004332	fructose-bisphosphate aldolase activity	molecular_function	1	102	4	16549	0.015647	1
	GO:0005234	extracellular-glutamate-gated ion channel activity	molecular_function	2	102	19	16549	0.015652	1
	GO:0030554	adenyl nucleotide binding	molecular_function	20	102	1482	16549	0.015944	1
	GO:0007338	single fertilization	biological_process	2	102	22	16549	0.017242	1
	GO:0009566	fertilization	biological_process	2	102	22	16549	0.017242	1
	GO:0000166	nucleotide binding	molecular_function	23	102	1946	16549	0.017737	1
	GO:1901265	nucleoside phosphate binding	molecular_function	23	102	1946	16549	0.017737	1
	GO:0000910	cytokinesis	biological_process	3	102	98	16549	0.018436	1
	GO:0005230	extracellular ligand-gated ion channel activity	molecular_function	3	102	90	16549	0.01888	1
	GO:0016705	oxidoreductase activity, acting on paired donors, with incorporation or reduction of molecular oxygen	molecular_function	4	102	185	16549	0.019988	1
	GO:0036094	small molecule binding	molecular_function	23	102	1976	16549	0.020136	1
	GO:0016787	hydrolase activity	molecular_function	28	102	2746	16549	0.020867	1
	GO:0043168	anion binding	molecular_function	23	102	2001	16549	0.021131	1
	GO:0031505	fungal-type cell wall organization	biological_process	1	102	2	16549	0.021365	1
	GO:0071852	fungal-type cell wall organization or biogenesis	biological_process	1	102	2	16549	0.021365	1
	GO:0005471	ATP:ADP antiporter activity	molecular_function	1	102	4	16549	0.021561	1
	GO:0001933	negative regulation of protein phosphorylation	biological_process	1	102	5	16549	0.021749	1
	GO:0004862	cAMP-dependent protein kinase inhibitor activity	molecular_function	1	102	5	16549	0.021749	1
	GO:0006469	negative regulation of protein kinase activity	biological_process	1	102	5	16549	0.021749	1
	GO:0010563	negative regulation of phosphorus metabolic process	biological_process	1	102	5	16549	0.021749	1
	GO:0031400	negative regulation of protein modification process	biological_process	1	102	5	16549	0.021749	1
	GO:0033673	negative regulation of kinase activity	biological_process	1	102	5	16549	0.021749	1
	GO:0042326	negative regulation of phosphorylation	biological_process	1	102	5	16549	0.021749	1
	GO:0045936	negative regulation of phosphate metabolic process	biological_process	1	102	5	16549	0.021749	1
	GO:0051348	negative regulation of transferase activity	biological_process	1	102	5	16549	0.021749	1
	GO:0016818	hydrolase activity, acting on acid anhydrides, in phosphorus-containing anhydrides	molecular_function	12	102	829	16549	0.023137	1
	GO:0007342	fusion of sperm to egg plasma membrane	biological_process	1	102	5	16549	0.023361	1
	GO:0045026	plasma membrane fusion	biological_process	1	102	5	16549	0.023361	1
	GO:0003953	NAD+ nucleosidase activity	molecular_function	1	102	2	16549	0.02405	1
	GO:0045116	protein neddylation	biological_process	1	102	5	16549	0.024839	1
	GO:0005231	excitatory extracellular ligand-gated ion channel activity	molecular_function	2	102	27	16549	0.026339	1
	GO:0042398	cellular modified amino acid biosynthetic process	biological_process	2	102	41	16549	0.026762	1
	GO:0005215	transporter activity	molecular_function	15	102	1334	16549	0.026938	1
	GO:0016832	aldehyde-lyase activity	molecular_function	1	102	7	16549	0.029545	1
	GO:0004197	cysteine-type endopeptidase activity	molecular_function	3	102	106	16549	0.029804	1
	GO:0046474	glycerophospholipid biosynthetic process	biological_process	2	102	38	16549	0.029895	1
	GO:0045017	glycerolipid biosynthetic process	biological_process	2	102	39	16549	0.030496	1
	GO:0003997	acyl-CoA oxidase activity	molecular_function	1	102	5	16549	0.031027	1
	GO:0006635	fatty acid beta-oxidation	biological_process	1	102	5	16549	0.031027	1
	GO:0009062	fatty acid catabolic process	biological_process	1	102	5	16549	0.031027	1
	GO:0019395	fatty acid oxidation	biological_process	1	102	5	16549	0.031027	1
	GO:0034440	lipid oxidation	biological_process	1	102	5	16549	0.031027	1
	GO:0004970	ionotropic glutamate receptor activity	molecular_function	2	102	34	16549	0.032008	1
	GO:0008066	glutamate receptor activity	molecular_function	2	102	34	16549	0.032008	1
	GO:0016462	pyrophosphatase activity	molecular_function	11	102	777	16549	0.03219	1
	GO:0030291	protein serine/threonine kinase inhibitor activity	molecular_function	1	102	9	16549	0.032496	1
	GO:0017089	glycolipid transporter activity	molecular_function	1	102	7	16549	0.032789	1
	GO:0046836	glycolipid transport	biological_process	1	102	7	16549	0.032789	1
	GO:0051301	cell division	biological_process	3	102	122	16549	0.033339	1
	GO:0004363	glutathione synthase activity	molecular_function	1	102	6	16549	0.034952	1
	GO:0016634	oxidoreductase activity, acting on the CH-CH group of donors, oxygen as acceptor	molecular_function	1	102	6	16549	0.035208	1
	GO:0016887	ATPase activity	molecular_function	7	102	372	16549	0.035471	1
	GO:0003933	GTP cyclohydrolase activity	molecular_function	1	102	4	16549	0.035542	1
	GO:0006810	transport	biological_process	22	102	2263	16549	0.035718	1
	GO:0051234	establishment of localization	biological_process	22	102	2267	16549	0.036289	1
	GO:0016833	oxo-acid-lyase activity	molecular_function	1	102	4	16549	0.038729	1
	GO:0071555	cell wall organization	biological_process	1	102	6	16549	0.039728	1
	GO:0006575	cellular modified amino acid metabolic process	biological_process	2	102	54	16549	0.040064	1
	GO:0006644	phospholipid metabolic process	biological_process	3	102	117	16549	0.040259	1
	GO:0004594	pantothenate kinase activity	molecular_function	1	102	6	16549	0.040384	1
	GO:0006750	glutathione biosynthetic process	biological_process	1	102	7	16549	0.041625	1
	GO:0019184	nonribosomal peptide biosynthetic process	biological_process	1	102	7	16549	0.041625	1
	GO:0016226	iron-sulfur cluster assembly	biological_process	1	102	10	16549	0.041691	1
	GO:0031163	metallo-sulfur cluster assembly	biological_process	1	102	10	16549	0.041691	1
	GO:0006029	proteoglycan metabolic process	biological_process	1	102	6	16549	0.042273	1
	GO:0015012	heparan sulfate proteoglycan biosynthetic process	biological_process	1	102	6	16549	0.042273	1
	GO:0030166	proteoglycan biosynthetic process	biological_process	1	102	6	16549	0.042273	1
	GO:0030201	heparan sulfate proteoglycan metabolic process	biological_process	1	102	6	16549	0.042273	1
	GO:0051861	glycolipid binding	molecular_function	1	102	8	16549	0.043379	1
	GO:0019238	cyclohydrolase activity	molecular_function	1	102	6	16549	0.044661	1
	GO:0052646	alditol phosphate metabolic process	biological_process	1	102	12	16549	0.045122	1
	GO:0006614	SRP-dependent cotranslational protein targeting to membrane	biological_process	2	102	43	16549	0.045992	1
	GO:0045047	protein targeting to ER	biological_process	2	102	43	16549	0.045992	1
	GO:0072599	establishment of protein localization to endoplasmic reticulum	biological_process	2	102	43	16549	0.045992	1
	GO:0097159	organic cyclic compound binding	molecular_function	38	102	4508	16549	0.045995	1
	GO:1901363	heterocyclic compound binding	molecular_function	38	102	4508	16549	0.045995	1
	GO:0043549	regulation of kinase activity	biological_process	1	102	11	16549	0.046345	1
	GO:0045859	regulation of protein kinase activity	biological_process	1	102	11	16549	0.046345	1
	GO:0051338	regulation of transferase activity	biological_process	1	102	11	16549	0.046345	1
	GO:0033036	macromolecule localization	biological_process	10	102	807	16549	0.047772	1
	GO:0045229	external encapsulating structure organization	biological_process	1	102	7	16549	0.047895	1
	GO:0006613	cotranslational protein targeting to membrane	biological_process	2	102	46	16549	0.048645	1
	GO:0015016	[heparan sulfate]-glucosamine N-sulfotransferase activity	molecular_function	1	102	5	16549	0.048708	1
	GO:0034483	heparan sulfate sulfotransferase activity	molecular_function	1	102	5	16549	0.048708	1
	GO:0070972	protein localization to endoplasmic reticulum	biological_process	2	102	48	16549	0.049295	1
	GO:0006612	protein targeting to membrane	biological_process	2	102	47	16549	0.049379	1
CMS_horn group-specific CNVRs	GO:0042626	ATPase activity, coupled to transmembrane movement of substances	molecular_function	5	98	93	16549	0.00026999	0.40088
	GO:0043492	ATPase activity, coupled to movement of substances	molecular_function	5	98	93	16549	0.00026999	0.40088
	GO:0015399	primary active transmembrane transporter activity	molecular_function	5	98	100	16549	0.00037033	0.40088
	GO:0015405	P-P-bond-hydrolysis-driven transmembrane transporter activity	molecular_function	5	98	100	16549	0.00037033	0.40088
	GO:0022804	active transmembrane transporter activity	molecular_function	6	98	186	16549	0.001109	0.96042
	GO:0016820	hydrolase activity, acting on acid anhydrides, catalyzing transmembrane movement of substances	molecular_function	5	98	130	16549	0.0013586	0.97279
	GO:0005198	structural molecule activity	molecular_function	12	98	770	16549	0.0015726	0.97279
	GO:0042623	ATPase activity, coupled	molecular_function	5	98	150	16549	0.0026446	1
	GO:0008174	mRNA methyltransferase activity	molecular_function	1	98	1	16549	0.0058897	1
	GO:0016556	mRNA modification	biological_process	1	98	1	16549	0.0058897	1
	GO:0080009	mRNA methylation	biological_process	1	98	1	16549	0.0058897	1
	GO:0007610	behavior	biological_process	2	98	24	16549	0.0081669	1
	GO:0000165	MAPK cascade	biological_process	1	98	2	16549	0.0086638	1
	GO:0000186	activation of MAPKK activity	biological_process	1	98	2	16549	0.0086638	1
	GO:0001678	cellular glucose homeostasis	biological_process	1	98	2	16549	0.0086638	1
	GO:0008343	adult feeding behavior	biological_process	1	98	2	16549	0.0086638	1
	GO:0030534	adult behavior	biological_process	1	98	2	16549	0.0086638	1
	GO:0032094	response to food	biological_process	1	98	2	16549	0.0086638	1
	GO:0032095	regulation of response to food	biological_process	1	98	2	16549	0.0086638	1
	GO:0032096	negative regulation of response to food	biological_process	1	98	2	16549	0.0086638	1
	GO:0032098	regulation of appetite	biological_process	1	98	2	16549	0.0086638	1
	GO:0032099	negative regulation of appetite	biological_process	1	98	2	16549	0.0086638	1
	GO:0032102	negative regulation of response to external stimulus	biological_process	1	98	2	16549	0.0086638	1
	GO:0032104	regulation of response to extracellular stimulus	biological_process	1	98	2	16549	0.0086638	1
	GO:0032105	negative regulation of response to extracellular stimulus	biological_process	1	98	2	16549	0.0086638	1
	GO:0032107	regulation of response to nutrient levels	biological_process	1	98	2	16549	0.0086638	1
	GO:0032108	negative regulation of response to nutrient levels	biological_process	1	98	2	16549	0.0086638	1
	GO:0032147	activation of protein kinase activity	biological_process	1	98	2	16549	0.0086638	1
	GO:0033500	carbohydrate homeostasis	biological_process	1	98	2	16549	0.0086638	1
	GO:0033674	positive regulation of kinase activity	biological_process	1	98	2	16549	0.0086638	1
	GO:0042593	glucose homeostasis	biological_process	1	98	2	16549	0.0086638	1
	GO:0043408	regulation of MAPK cascade	biological_process	1	98	2	16549	0.0086638	1
	GO:0045860	positive regulation of protein kinase activity	biological_process	1	98	2	16549	0.0086638	1
	GO:0051347	positive regulation of transferase activity	biological_process	1	98	2	16549	0.0086638	1
	GO:0048468	cell development	biological_process	3	98	64	16549	0.0091163	1
	GO:0003855	3-dehydroquinate dehydratase activity	molecular_function	1	98	2	16549	0.010927	1
	GO:0009733	response to auxin stimulus	biological_process	1	98	2	16549	0.012611	1
	GO:0008234	cysteine-type peptidase activity	molecular_function	4	98	149	16549	0.014522	1
	GO:0035737	injection of substance in to other organism	biological_process	1	98	2	16549	0.01599	1
	GO:0035738	envenomation resulting in modification of morphology or physiology of other organism	biological_process	1	98	2	16549	0.01599	1
	GO:0044559	envenomation resulting in modulation of voltage-gated potassium channel activity in other organism	biological_process	1	98	2	16549	0.01599	1
	GO:0044560	envenomation resulting in modulation of ion channel activity in other organism	biological_process	1	98	2	16549	0.01599	1
	GO:0044562	envenomation resulting in negative regulation of voltage-gated potassium channel activity in other organism	biological_process	1	98	2	16549	0.01599	1
	GO:0044564	envenomation resulting in occlusion of the pore of voltage-gated potassium channel in other organism	biological_process	1	98	2	16549	0.01599	1
	GO:0006836	neurotransmitter transport	biological_process	2	98	30	16549	0.016216	1
	GO:0032501	multicellular organismal process	biological_process	9	98	651	16549	0.017206	1
	GO:0018144	RNA-protein covalent cross-linking	biological_process	1	98	2	16549	0.017466	1
	GO:0050877	neurological system process	biological_process	3	98	96	16549	0.018232	1
	GO:0050909	sensory perception of taste	biological_process	2	98	48	16549	0.01881	1
	GO:0016042	lipid catabolic process	biological_process	2	98	38	16549	0.020856	1
	GO:0005213	structural constituent of chorion	molecular_function	2	98	32	16549	0.021042	1
	GO:0007292	female gamete generation	biological_process	2	98	32	16549	0.021042	1
	GO:0007304	chorion-containing eggshell formation	biological_process	2	98	32	16549	0.021042	1
	GO:0030703	eggshell formation	biological_process	2	98	32	16549	0.021042	1
	GO:0030707	ovarian follicle cell development	biological_process	2	98	32	16549	0.021042	1
	GO:0048477	oogenesis	biological_process	2	98	32	16549	0.021042	1
	GO:0044708	single-organism behavior	biological_process	1	98	5	16549	0.024318	1
	GO:0044702	single organism reproductive process	biological_process	3	98	92	16549	0.025366	1
	GO:0004677	DNA-dependent protein kinase activity	molecular_function	1	98	1	16549	0.026559	1
	GO:0003008	system process	biological_process	3	98	114	16549	0.02673	1
	GO:0019953	sexual reproduction	biological_process	3	98	93	16549	0.026784	1
	GO:0004197	cysteine-type endopeptidase activity	molecular_function	3	98	106	16549	0.027066	1
	GO:0022412	cellular process involved in reproduction in multicellular organism	biological_process	2	98	38	16549	0.029709	1
	GO:0008241	peptidyl-dipeptidase activity	molecular_function	1	98	4	16549	0.029963	1
	GO:0003997	acyl-CoA oxidase activity	molecular_function	1	98	5	16549	0.030389	1
	GO:0006635	fatty acid beta-oxidation	biological_process	1	98	5	16549	0.030389	1
	GO:0009062	fatty acid catabolic process	biological_process	1	98	5	16549	0.030389	1
	GO:0019395	fatty acid oxidation	biological_process	1	98	5	16549	0.030389	1
	GO:0034440	lipid oxidation	biological_process	1	98	5	16549	0.030389	1
	GO:0007606	sensory perception of chemical stimulus	biological_process	2	98	62	16549	0.032657	1
	GO:0004814	arginine-tRNA ligase activity	molecular_function	1	98	6	16549	0.034104	1
	GO:0006420	arginyl-tRNA aminoacylation	biological_process	1	98	6	16549	0.034104	1
	GO:0016634	oxidoreductase activity, acting on the CH-CH group of donors, oxygen as acceptor	molecular_function	1	98	6	16549	0.035612	1
	GO:0009267	cellular response to starvation	biological_process	1	98	11	16549	0.036846	1
	GO:0031667	response to nutrient levels	biological_process	1	98	11	16549	0.036846	1
	GO:0031669	cellular response to nutrient levels	biological_process	1	98	11	16549	0.036846	1
	GO:0042594	response to starvation	biological_process	1	98	11	16549	0.036846	1
	GO:0030154	cell differentiation	biological_process	3	98	113	16549	0.036937	1
	GO:0006810	transport	biological_process	21	98	2263	16549	0.037076	1
	GO:0051234	establishment of localization	biological_process	21	98	2267	16549	0.037651	1
	GO:0030554	adenyl nucleotide binding	molecular_function	17	98	1482	16549	0.038712	1
	GO:0018143	nucleic acid-protein covalent cross-linking	biological_process	1	98	6	16549	0.041345	1
	GO:0001934	positive regulation of protein phosphorylation	biological_process	1	98	8	16549	0.043876	1
	GO:0042327	positive regulation of phosphorylation	biological_process	1	98	8	16549	0.043876	1
	GO:0003006	developmental process involved in reproduction	biological_process	2	98	47	16549	0.044489	1
	GO:0043549	regulation of kinase activity	biological_process	1	98	11	16549	0.045292	1
	GO:0045859	regulation of protein kinase activity	biological_process	1	98	11	16549	0.045292	1
	GO:0051338	regulation of transferase activity	biological_process	1	98	11	16549	0.045292	1
	GO:0022414	reproductive process	biological_process	3	98	119	16549	0.046638	1
	GO:0042221	response to chemical stimulus	biological_process	4	98	202	16549	0.047093	1
	GO:0006276	plasmid maintenance	biological_process	1	98	8	16549	0.047344	1
	GO:0030507	spectrin binding	molecular_function	1	98	6	16549	0.047475	1
	GO:0007631	feeding behavior	biological_process	1	98	10	16549	0.049479	1
	GO:0033130	acetylcholine receptor binding	molecular_function	1	98	6	16549	0.049795	1
	GO:0043495	protein anchor	molecular_function	1	98	6	16549	0.049795	1
AHS_no group-specific CNVRs	GO:0050830	defense response to Gram-positive bacterium	biological_process	2	127	8	16549	0.0050129	1
	GO:0015556	C4-dicarboxylate transmembrane transporter activity	molecular_function	1	127	2	16549	0.0050765	1
	GO:0052636	arabinosyltransferase activity	molecular_function	1	127	1	16549	0.0077223	1
	GO:0071766	Actinobacterium-type cell wall biogenesis	biological_process	1	127	1	16549	0.0077223	1
	GO:0042132	fructose 1,6-bisphosphate 1-phosphatase activity	molecular_function	1	127	2	16549	0.0087524	1
	GO:0006310	DNA recombination	biological_process	5	127	143	16549	0.0092068	1
	GO:0016073	snRNA metabolic process	biological_process	1	127	3	16549	0.009769	1
	GO:0016180	snRNA processing	biological_process	1	127	3	16549	0.009769	1
	GO:0034472	snRNA 3'-end processing	biological_process	1	127	3	16549	0.009769	1
	GO:0034477	U6 snRNA 3'-end processing	biological_process	1	127	3	16549	0.009769	1
	GO:0043628	ncRNA 3'-end processing	biological_process	1	127	3	16549	0.009769	1
	GO:0009273	peptidoglycan-based cell wall biogenesis	biological_process	1	127	2	16549	0.0119	1
	GO:0030541	plasmid partitioning	biological_process	1	127	2	16549	0.013642	1
	GO:0008237	metallopeptidase activity	molecular_function	6	127	190	16549	0.013828	1
	GO:0004451	isocitrate lyase activity	molecular_function	1	127	1	16549	0.015262	1
	GO:0010167	response to nitrate	biological_process	1	127	2	16549	0.018858	1
	GO:0015706	nitrate transport	biological_process	1	127	2	16549	0.018858	1
	GO:0046488	phosphatidylinositol metabolic process	biological_process	3	127	71	16549	0.020173	1
	GO:0019089	transmission of virus	biological_process	1	127	3	16549	0.020204	1
	GO:0044007	dissemination or transmission of symbiont from host	biological_process	1	127	3	16549	0.020204	1
	GO:0051821	dissemination or transmission of organism from other organism involved in symbiotic interaction	biological_process	1	127	3	16549	0.020204	1
	GO:0005975	carbohydrate metabolic process	biological_process	8	127	431	16549	0.020229	1
	GO:0006486	protein glycosylation	biological_process	3	127	88	16549	0.020753	1
	GO:0043413	macromolecule glycosylation	biological_process	3	127	88	16549	0.020753	1
	GO:0070085	glycosylation	biological_process	3	127	89	16549	0.022012	1
	GO:0006633	fatty acid biosynthetic process	biological_process	2	127	34	16549	0.022103	1
	GO:0072330	monocarboxylic acid biosynthetic process	biological_process	2	127	34	16549	0.022103	1
	GO:0000280	nuclear division	biological_process	3	127	87	16549	0.022995	1
	GO:0007067	mitosis	biological_process	3	127	87	16549	0.022995	1
	GO:0009236	cobalamin biosynthetic process	biological_process	2	127	20	16549	0.023031	1
	GO:0090307	spindle assembly involved in mitosis	biological_process	1	127	1	16549	0.023266	1
	GO:0004057	arginyltransferase activity	molecular_function	1	127	2	16549	0.023609	1
	GO:0016598	protein arginylation	biological_process	1	127	2	16549	0.023609	1
	GO:0009235	cobalamin metabolic process	biological_process	2	127	21	16549	0.023771	1
	GO:0016706	oxidoreductase activity, acting on paired donors, with incorporation or reduction of molecular oxygen, 2-oxoglutarate as one donor, and incorporation of one atom each of oxygen into both donors	molecular_function	2	127	26	16549	0.023844	1
	GO:0048285	organelle fission	biological_process	3	127	92	16549	0.025126	1
	GO:0006508	proteolysis	biological_process	10	127	634	16549	0.025496	1
	GO:0009101	glycoprotein biosynthetic process	biological_process	3	127	94	16549	0.026497	1
	GO:0043752	adenosylcobinamide kinase activity	molecular_function	1	127	2	16549	0.027199	1
	GO:0004784	superoxide dismutase activity	molecular_function	1	127	5	16549	0.02809	1
	GO:0016721	oxidoreductase activity, acting on superoxide radicals as acceptor	molecular_function	1	127	5	16549	0.02809	1
	GO:0009100	glycoprotein metabolic process	biological_process	3	127	96	16549	0.028211	1
	GO:0010257	NADH dehydrogenase complex assembly	biological_process	1	127	4	16549	0.029054	1
	GO:0032981	mitochondrial respiratory chain complex I assembly	biological_process	1	127	4	16549	0.029054	1
	GO:0097031	mitochondrial respiratory chain complex I biogenesis	biological_process	1	127	4	16549	0.029054	1
	GO:0006650	glycerophospholipid metabolic process	biological_process	3	127	83	16549	0.029724	1
	GO:0046486	glycerolipid metabolic process	biological_process	3	127	84	16549	0.030136	1
	GO:0046834	lipid phosphorylation	biological_process	1	127	7	16549	0.030316	1
	GO:0046854	phosphatidylinositol phosphorylation	biological_process	1	127	7	16549	0.030316	1
	GO:0019203	carbohydrate phosphatase activity	molecular_function	1	127	5	16549	0.032479	1
	GO:0050308	sugar-phosphatase activity	molecular_function	1	127	5	16549	0.032479	1
	GO:0044255	cellular lipid metabolic process	biological_process	5	127	230	16549	0.034396	1
	GO:0016852	sirohydrochlorin cobaltochelatase activity	molecular_function	1	127	2	16549	0.035099	1
	GO:0006487	protein N-linked glycosylation	biological_process	1	127	5	16549	0.036897	1
	GO:0031012	extracellular matrix	cellular_component	5	127	212	16549	0.037388	1
	GO:0009110	vitamin biosynthetic process	biological_process	2	127	31	16549	0.037532	1
	GO:0042364	water-soluble vitamin biosynthetic process	biological_process	2	127	31	16549	0.037532	1
	GO:0006766	vitamin metabolic process	biological_process	2	127	32	16549	0.038409	1
	GO:0006767	water-soluble vitamin metabolic process	biological_process	2	127	32	16549	0.038409	1
	GO:0004984	olfactory receptor activity	molecular_function	1	127	4	16549	0.039532	1
	GO:0015232	heme transporter activity	molecular_function	1	127	6	16549	0.041162	1
	GO:0008250	oligosaccharyltransferase complex	cellular_component	1	127	5	16549	0.041482	1
	GO:0007608	sensory perception of smell	biological_process	1	127	5	16549	0.041687	1
	GO:0009317	acetyl-CoA carboxylase complex	cellular_component	1	127	6	16549	0.042673	1
	GO:0000278	mitotic cell cycle	biological_process	3	127	109	16549	0.042812	1
	GO:0006820	anion transport	biological_process	4	127	165	16549	0.04386	1
	GO:0019538	protein metabolic process	biological_process	27	127	2447	16549	0.044603	1
	GO:0004315	3-oxoacyl-[acyl-carrier-protein] synthase activity	molecular_function	1	127	7	16549	0.044767	1
	GO:0070011	peptidase activity, acting on L-amino acid peptides	molecular_function	11	127	786	16549	0.04676	1
	GO:0016833	oxo-acid-lyase activity	molecular_function	1	127	4	16549	0.048512	1
	GO:0001897	cytolysis by symbiont of host cells	biological_process	1	127	6	16549	0.049641	1
	GO:0019836	hemolysis by symbiont of host erythrocytes	biological_process	1	127	6	16549	0.049641	1
	GO:0019236	response to pheromone	biological_process	1	127	5	16549	0.049794	1
	GO:0048598	embryonic morphogenesis	biological_process	1	127	4	16549	0.04987	1
	GO:0072669	tRNA-splicing ligase complex	cellular_component	1	127	4	16549	0.04987	1
