# Supplementary material for: A global analysis of CNVs in Chinese indigenous fine-wool sheep populations using whole-genome resequencing
Source: BMC Genomics. 2021 Jan 23;22:78. doi: 10.1186/s12864-021-07387-7 (PMC7825165; doi:10.1186/s12864-021-07387-7)
Supplement: Supplementary file 10 — Additional file 10: Table S8. List of VST values and annotated genes. [file 12864_2021_7387_MOESM10_ESM.xlsx]

## Sheet: Table S8
Table S8 List of VST values and annotated genes.
Chr	Start	End	VST	Pos type	Gene name
10	29558601	29559800	0.479203	intergenic	RXFP2,B3GLCT,
2	214659401	214660500	0.426317	intronic	SPAG16,
2	134572001	134573000	0.425313	exonic	CIR1,
20	49465501	49472000	0.421615	intergenic	LOC101110458,LOC101123244,
5	8833901	8837400	0.3925	intergenic	LOC101114776,LOC101115030,
14	40528801	40530000	0.385402	intergenic	ZNF536,TSHZ3,
10	75206101	75211700	0.378604	exonic	DOCK9,
15	79197001	79200100	0.370642	intergenic	GLYATL2,FAM111B,
17	38235701	38237200	0.365867	intergenic	FSTL5,LOC101111319,
17	37493001	37495800	0.364899	intergenic	FSTL5,LOC101111319,
2	33484501	33491100	0.36479	intergenic	C2H9orf153,CDC26,
7	36347101	36348400	0.354157	intergenic	LOC101111733,RPL10L,
26	21061101	21062200	0.350892	intronic	SGCZ,
2	79381801	79388700	0.35029	intergenic	LOC101120476,TYRP1,
6	7525401	7526700	0.345969	intergenic	NDST3,TRAM1L1,
16	71678501	71683000	0.343732	intergenic	TERT,,
10	85836301	85839100	0.340512	intergenic	CUL4A,LAMP1,
1	48407601	48408800	0.337596	intergenic	NEGR1,LRRIQ3,
1	222748601	222752700	0.336096	intergenic	LOC101103029,OTOL1,
9	20246201	20247300	0.336036	intergenic	ZFAT,ST3GAL1,
1	184443201	184450000	0.335876	intergenic	EAF2,SLC15A2,
6	69276401	69277800	0.326874	intergenic	LNX1,CHIC2,
5	53566701	53583100	0.32396	intergenic	KCTD16,PRELID2,
6	47627801	47634300	0.32133	intergenic	LOC101106847,,
1	197317801	197320500	0.319276	intergenic	LPP,BCL6,
25	10665201	10666300	0.317775	intergenic	ZP4,CHRM3,
9	63325401	63328600	0.312433	intergenic	TRPS1,CSMD3,
6	32609201	32610400	0.311187	intergenic	GRID2,CCSER1,
1	65957801	65961400	0.308112	intergenic	LOC101120875,LOC101121130,
5	53722401	53724600	0.301845	intergenic	KCTD16,PRELID2,
8	19263301	19264400	0.301763	intergenic	MCM9,CEP85L,
6	25317601	25320100	0.301354	intergenic	ADH1C,LOC101122865,
23	11947201	11948800	0.301137	intergenic	CDH7,SERPINB8,
6	91214201	91215800	0.300953	intergenic	SHROOM3,SOWAHB,
1	38091601	38096500	0.299258	intergenic	ATG4C,FOXD3,
26	39789301	39790700	0.298749	intergenic	RARB,THRB,
9	64600701	64602500	0.297955	intronic	CSMD3,
6	116340001	116350500	0.297532	exonic	FGFRL1,
5	15115801	15117200	0.297415	intronic	LOC101106844,
6	32768901	32769900	0.294508	intergenic	GRID2,CCSER1,
5	64711201	64715500	0.294095	intergenic	MRPL22,SGCD,
8	41176801	41179800	0.293719	intergenic	LOC101106531,MANEA,
15	19454501	19456000	0.293326	intergenic	C15H11orf87,ZC3H12C,
3	181073001	181076900	0.292823	intergenic	SYT10,PKP2,
14	41211101	41212300	0.290809	intergenic	TSHZ3,ZNF507,
2	20889801	20892700	0.290579	intergenic	CYLC2,GRIN3A,
3	27966101	27968500	0.29029	intronic	PUM2,
17	66320601	66322600	0.289786	intergenic	CRYBA4,MN1,
26	39172301	39176000	0.288989	intergenic	RARB,THRB,
5	96817501	96818500	0.28876	intergenic	CHD1,FAM174A,
1	201127501	201129500	0.288184	intergenic	LOC101123171,LOC101108715,
17	34784401	34792300	0.287621	intergenic	IL21,IL2,
12	21994901	22003600	0.287175	intergenic	RAB3GAP2,MARK1,
1	131769601	131775600	0.286703	intergenic	,NCAM2,
27	121556301	122346600	0.286249	exonic	LOC101117144,NGFRAP1,WBP5,TCEAL7,BEX2,LOC105605633,TCEAL8,BEX4,TCEAL4,LOC101117654,TCEAL1,MORF4L2,GLRA4,PLP1,RAB9B,LOC101121750,CYSLTR1,
23	40048801	40050200	0.286234	intergenic	TMEM200C,ARHGAP28,
2	121911401	121915300	0.285522	intergenic	ZC3H15,LOC101122056,
26	28582001	28584700	0.285016	intergenic	DUSP26,UNC5D,
10	84856601	84858300	0.284761	intergenic	TEX29,LOC106991369,
10	39969401	39970900	0.284221	intronic	PCDH9,
20	22690501	22692200	0.283661	intergenic	DEFB112,TFAP2D,
11	5051601	5056100	0.281203	intergenic	STXBP4,LOC105606925,
13	6051501	6052900	0.280997	intergenic	LOC101105094,SPTLC3,
27	25079801	25109000	0.280857	intergenic	LOC101111863,LOC101116885,
11	49562601	49564600	0.280578	downstream	LOC101105514,
2	63084001	63086000	0.279763	intergenic	ANXA1,ALDH1A1,
9	34827201	34828600	0.279607	intergenic	MRPL15,SOX17,
7	92980601	92981600	0.279331	intergenic	LOC101113416,FLRT2,
10	64389501	64391900	0.277511	intergenic	SLITRK5,GPC5,
1	141727401	141728400	0.277352	intergenic	LIPI,ROBO2,
9	93826701	93827700	0.276735	intergenic	DEPTOR,COL14A1,
8	43133501	43140800	0.275822	intergenic	MANEA,EPHA7,
21	9805601	9808300	0.27545	intronic	DLG2,
23	55808701	55827400	0.274522	intergenic	TCF4,TXNL1,
10	49510801	49512700	0.274439	intergenic	KLF12,TBC1D4,
3	201183001	201189200	0.274188	intergenic	GRIN2B,EMP1,
26	32894601	32896400	0.27399	intronic	ADAM32,
1	827701	829900	0.272528	intronic	KIF1A,
9	30045401	30047300	0.272153	intergenic	ZHX2,LOC101110341,
10	29869301	29871800	0.271528	intronic	B3GLCT,
22	47210601	47212400	0.270948	intergenic	MKI67,MGMT,
8	38469201	38470200	0.270916	intergenic	FBXL4,MMS22L,
12	15102301	15103900	0.266701	intergenic	BRINP3,KCTD3,
2	196142801	196144000	0.266074	intergenic	,LOC106990202,
10	41080901	41086500	0.26564	intergenic	PCDH9,,
22	18461301	18462600	0.265174	intergenic	CRTAC1,R3HCC1L,
2	196254601	196266700	0.264201	exonic	LOC106990202,
9	26753901	26760100	0.264138	intergenic	FAM84B,LOC101104157,
3	143413301	143414800	0.263857	intergenic	ADAMTS20,PRICKLE1,
7	28979101	28980900	0.263695	intergenic	DPH6,C7H15orf41,
21	41148101	41155000	0.26324	intergenic	LOC101120029,LOC101120283,
26	1202601	1204100	0.262433	exonic	MYOM2,
15	5621101	5622700	0.262273	intronic	MMP20,
10	68155101	68156100	0.262174	exonic	GPC6,
1	133696101	133697200	0.261882	intronic	NCAM2,
24	23986801	23987800	0.261693	intergenic	HS3ST4,C24H16orf82,
2	138280101	138292800	0.261262	exonic	MYO3B,
3	203000601	203003500	0.260569	intergenic	ETV6,LOC101119976,
15	73617301	73618400	0.26045	intergenic	SYT13,CHST1,
17	71889501	71891700	0.259881	exonic	CDC45,
18	32142401	32144300	0.259874	intergenic	IMP3,SNUPN,
2	96493701	96495000	0.259638	intergenic	LINGO2,,
3	124541901	124542900	0.259561	intronic	KITLG,
12	7285401	7287700	0.259557	intergenic	LOC101117007,LOC105616610,
3	138732501	138734400	0.259434	intergenic	RPAP3,PCED1B,
12	68120001	68123500	0.258622	intergenic	PROX1,RPS6KC1,
3	66542201	66546200	0.258251	intergenic	VRK2,CCDC85A,
12	7744801	7772200	0.256693	intergenic	LOC105616610,,
6	14509001	14514100	0.256389	intergenic	C6H4orf32,PITX2,
10	26130301	26132400	0.256321	intronic	NBEA,
19	52805301	52810500	0.256221	exonic	TDGF1,
27	33480901	33745000	0.255981	exonic	CFAP47,
13	26984401	26986800	0.255608	exonic	SEPHS1,
18	62506101	62509000	0.254725	intergenic	,BCL11B,
3	86181301	86185000	0.254068	intergenic	RMDN2,CDC42EP3,
5	37303901	37306800	0.253294	intergenic	LOC101109356,LOC101109615,
5	91870901	91872600	0.252857	intergenic	MCTP1,FAM81B,
2	28038201	28047700	0.252598	intergenic	LOC101111349,WNK2,
17	36628401	36629600	0.251911	intronic	FSTL5,
7	99364101	99366000	0.251872	intergenic	RPS6KA5,LOC101115969,
6	74430601	74431900	0.251236	intergenic	,,
4	35687801	35690000	0.250917	intergenic	SEMA3D,SEMA3A,
3	96816101	96823800	0.250058	intergenic	TACR1,LOC101122263,
10	7910601	7917500	0.24991	intergenic	,,
10	23100901	23106900	0.249807	intronic	LHFP,
23	7504901	7508100	0.248942	intronic	DOK6,
24	37015301	37017400	0.248147	exonic	SMURF1,
3	6645701	6649700	0.247625	intergenic	TOR1B,PTGES,
1	132418001	132423400	0.24671	intergenic	,NCAM2,
10	25500301	25503700	0.246686	exonic	LOC101106086,
7	8045801	8049600	0.246196	intergenic	ZBED3,PDE8B,
8	18696801	18698200	0.246187	intergenic	LOC101122794,MAN1A1,
2	38145801	38147000	0.246005	intergenic	EPHX2,CHRNA2,
20	49547801	49549200	0.245633	exonic	WRNIP1,
24	12871101	12877300	0.245552	intergenic	ERCC4,MKL2,
22	50468401	50470500	0.245409	upstream	PAOX,
24	23912701	23917600	0.245395	intergenic	HS3ST4,C24H16orf82,
1	81365001	81368900	0.245261	intergenic	LOC101119090,,
3	56222801	56224000	0.244981	intronic	DNAH6,
24	27867501	27870100	0.244933	intergenic	VKORC1L1,GUSB,
15	29829201	29831900	0.244678	intergenic	PVRL1,TRIM29,
17	36982301	36985600	0.243918	intergenic	FSTL5,,
2	120370701	120375000	0.243829	intergenic	GULP1,TFPI,
1	116797001	116799300	0.242738	intergenic	TADA1,ILDR2,
1	193988501	193992800	0.242683	intergenic	LOC105602566,CCDC50,
2	83840501	83844600	0.242433	intergenic	CCDC171,BNC2,
14	37848901	37850100	0.242373	intergenic	ZFHX3,PMFBP1,
8	5606401	5607700	0.241856	intergenic	MEI4,IRAK1BP1,
1	107276801	107277800	0.24158	intergenic	LOC101110891,LOC101115675,
22	26285501	26288000	0.241177	intergenic	SORCS3,SORCS1,
8	52411801	52421500	0.240915	intergenic	MRAP2,LOC101117851,
8	29041201	29043900	0.240807	intergenic	NR2E1,OSTM1,
8	9798201	9804700	0.24055	intergenic	TPBG,UBE3D,
21	48646701	48679300	0.240349	exonic	LSP1,
8	61667101	61671900	0.240024	intronic	MAP3K5,
23	52502901	52509600	0.239801	intronic	DCC,
27	1886301	1888100	0.239522	intergenic	PRKX,LOC101117055,
1	61819701	61823000	0.239306	intergenic	DDAH1,CYR61,
18	13578001	13579900	0.238351	intergenic	FAM174B,ST8SIA2,
6	78364201	78370100	0.237985	intergenic	ADGRL3,TECRL,
25	2944801	2951500	0.237708	intergenic	LOC105613978,LOC105604896,
25	1975501	1992700	0.237647	intergenic	PGBD5,LOC101103868,
13	60391501	60394700	0.237388	intergenic	ID1,LOC101102327,
12	66106201	66107600	0.237107	intronic	PLA2G4A,
18	33565701	33566700	0.236655	intergenic	LOXL1,LOC101120782,
3	223446801	223448200	0.236591	intronic	MOV10L1,
9	89221401	89223300	0.236426	intergenic	PSKH2,LOC101113341,
17	32496201	32497300	0.236102	intergenic	FAT4,ANKRD50,
2	123578801	123580300	0.236009	intronic	ZNF804A,
6	95161601	95162900	0.235988	intronic	C6H4orf22,
11	46275401	46276600	0.235826	intergenic	METTL2A,TLK2,
14	8444001	8447000	0.235281	intergenic	MPHOSPH6,CDH13,
1	55849901	55852500	0.235207	intergenic	ADGRL4,ADGRL2,
3	162208201	162209200	0.235017	intergenic	LOC105612238,LOC101104222,
3	55708601	55711400	0.234876	intergenic	,SUCLG1,
7	63613601	63615200	0.234784	intergenic	BMP4,CDKN3,
18	67210601	67217100	0.234727	exonic	KIF26A,
22	49322101	49323400	0.234623	intergenic	TCERG1L,BNIP3,
5	40227701	40231000	0.234414	intergenic	LOC101105657,LOC101105913,
19	8912701	8919000	0.234255	intergenic	PDCD6IP,ARPP21,
13	22226701	22228500	0.234079	intergenic	DNAJC1,COMMD3,
2	180629201	180630300	0.23401	intergenic	DPP10,DDX18,
2	248717901	248721500	0.233901	intergenic	RSG1,ARHGEF19,
1	129441701	129444700	0.233888	intergenic	MRPL39,,
19	2265901	2268500	0.233082	intergenic	EOMES,CMC1,
4	73765201	73773700	0.232858	intergenic	ZNF804B,STEAP1,
17	4205601	4207900	0.232721	intronic	TRIM2,
13	65521301	65522500	0.232675	intronic	RBL1,
16	27187901	27191900	0.232002	intergenic	PELO,ISL1,
7	65324001	65326200	0.231859	intergenic	LOC105615734,PELI2,
2	111661101	111662300	0.231744	intergenic	MFSD14B,LOC101123184,
17	25786601	25788200	0.231537	intergenic	PCDH10,LOC101118560,
12	68311101	68313000	0.231281	intergenic	PROX1,RPS6KC1,
3	196529901	196531800	0.231204	intergenic	RERGL,LMO3,
5	661801	666600	0.231037	intronic	MAPK9,
20	20447601	20449100	0.230921	intergenic	TNFRSF21,CD2AP,
22	23865001	23868200	0.230837	upstream	LOC101115083,
2	97923001	97925400	0.230547	intergenic	,LOC101112287,
3	32722301	32730100	0.230156	intronic	DTNB,
18	21371001	21372700	0.229732	intronic	ZSCAN2,
5	62616701	62618100	0.229697	intergenic	GRIA1,FAM114A2,
19	42394301	42395700	0.229596	intronic	C19H3orf67,
2	240628001	240630200	0.22954	intergenic	SYF2,RUNX3,
2	196350801	196354000	0.229515	intergenic	LOC106990202,SLC39A10,
13	25920601	25923200	0.229328	intergenic	FZD8,OPTN,
15	2764501	2765600	0.22889	intergenic	GRIA4,LOC101117013,
2	53977001	53979100	0.228366	intergenic	LOC101110212,LOC101110483,
14	49310701	49313300	0.227748	intronic	LOC101121796,
7	86788701	86790400	0.22765	intronic	NRXN3,
7	7019301	7026200	0.22615	intergenic	POC5,SV2C,
9	26851101	26852400	0.226109	intergenic	LOC101104157,TRIB1,
7	12708001	12709800	0.226052	intronic	MEGF11,
16	39778601	39780200	0.225788	intergenic	RXFP3,ADAMTS12,
5	33089101	33090100	0.22559	intergenic	DTWD2,SEMA6A,
14	61968101	61970000	0.225276	intergenic	LOC101117358,LOC101117613,
5	79299001	79302600	0.225227	intronic	ATG10,
13	12958001	12969800	0.22513	intergenic	GATA3,CELF2,
3	184596801	184602400	0.225126	intronic	TMTC1,
6	11852501	11853500	0.224982	intergenic	ARSJ,CAMK2D,
16	19176201	19178500	0.224844	intergenic	DEPDC1B,LOC101108953,
2	136086901	136089900	0.22475	intergenic	RAPGEF4,PDK1,
6	57019701	57022300	0.224534	intergenic	RELL1,PGM2,
23	40398901	40400300	0.224529	intergenic	LAMA1,LRRC30,
14	43050001	43053200	0.223609	intronic	PEPD,
6	78420401	78421700	0.223536	intergenic	ADGRL3,TECRL,
3	138588701	138592600	0.223357	intergenic	RPAP3,PCED1B,
18	50075601	50078300	0.223305	intergenic	LOC101103187,LRFN5,
8	89017201	89019400	0.223242	intergenic	FRMD1,DACT2,
1	274553001	274554200	0.222888	intronic	KCNH8,
23	39296501	39299200	0.222819	intronic	EPB41L3,
14	17139801	17143000	0.222186	intergenic	N4BP1,CBLN1,
17	3361401	3364500	0.221792	intergenic	DCHS2,LOC105602979,
5	15376801	15377800	0.221572	intronic	C3,
10	85207201	85209000	0.221054	intergenic	LOC106991369,SPACA7,
18	36635701	36636800	0.220858	intergenic	NOVA1,FOXG1,
10	6673101	6674200	0.220607	intergenic	PCDH17,,
17	700201	706400	0.220091	intergenic	CPE,TLL1,
15	77431201	77433800	0.220072	intergenic	LOC101119160,APLNR,
5	13511001	13512300	0.219759	intergenic	ELOF1,ACP5,
12	15337401	15338800	0.219674	intergenic	BRINP3,KCTD3,
12	62214001	62215500	0.219622	intergenic	LAMC1,LAMC2,
19	1527801	1529500	0.218973	intronic	NEK10,
6	95681501	95683300	0.218813	intergenic	PRKG2,RASGEF1B,
5	4983801	4985200	0.218719	intergenic	RPL18A,JAK3,
14	49479101	49484300	0.218526	intergenic	LOC105614373,ATP5SL,
24	38366501	38379500	0.218451	exonic	LOC101107408,
9	49325701	49326700	0.218389	downstream	RPL7,
26	33875101	33877400	0.217723	intergenic	C26H8orf4,ZMAT4,
19	27538101	27539300	0.217662	intergenic	CNTN3,PDZRN3,
5	97492801	97496400	0.217586	intergenic	ST8SIA4,SLCO4C1,
3	202383201	202384200	0.217546	intronic	BCL2L14,
19	45853101	45854100	0.217242	intergenic	WNT5A,CACNA2D3,
2	231647101	231649100	0.217067	intergenic	LOC101121244,CAB39,
4	110304301	110306000	0.217061	intronic	CNTNAP2,
6	81098101	81100200	0.216821	intergenic	EPHA5,LOC101120496,
15	66151901	66155700	0.216811	intergenic	C15H11orf74,,
16	52463101	52465000	0.216619	intergenic	CDH12,LOC101121710,
20	28690101	28691900	0.216001	intergenic	LOC101120531,LOC101120786,
8	42610901	42612800	0.215881	intergenic	MANEA,EPHA7,
6	33491801	33500600	0.215621	intronic	CCSER1,
2	140737301	140738800	0.215618	intergenic	B3GALT1,LOC106990335,
9	85458701	85460500	0.215522	intergenic	RUNX1T1,SLC26A7,
10	19312801	19314100	0.215201	intergenic	CAB39L,SETDB2,
20	47560501	47561600	0.215174	intergenic	LY86,F13A1,
11	51238701	51241100	0.215072	intronic	RNF213,
8	40458101	40461200	0.214888	intergenic	UFL1,FUT9,
25	922201	927600	0.214702	intronic	TAF5L,
23	1558201	1566800	0.214642	intergenic	SALL3,GALR1,
18	41203501	41205200	0.214629	intronic	NUBPL,
10	25598501	25599600	0.214469	intronic	DCLK1,
2	105145601	105146700	0.214372	intergenic	LOC106990533,HPGD,
5	89550701	89552200	0.214157	intergenic	ARRDC3,LOC101121262,
1	90500601	90504100	0.214062	intergenic	SYT6,TRIM33,
3	196119901	196120900	0.214031	intronic	PIK3C2G,
17	70321201	70324100	0.213888	intergenic	LOC101108258,LOC105602976,
13	40181901	40183300	0.213739	intergenic	PAX1,FOXA2,
1	150390201	150393500	0.213599	intergenic	,CADM2,
6	17048001	17050900	0.213524	intergenic	RPL34,LEF1,
7	79739901	79745800	0.21337	intergenic	PCNX,SIPA1L1,
3	206776701	206780500	0.213146	exonic	EM4B,
23	60395301	60397400	0.213141	intergenic	CDH20,RNF152,
1	256304501	256305600	0.213017	intergenic	CPNE4,MRPL3,
17	55547901	55549100	0.21291	intronic	CCDC60,
3	73400501	73409600	0.212899	intronic	NRXN1,
3	176122601	176123900	0.212706	intronic	SYN3,
7	24348401	24359100	0.212691	exonic	LOC101117508,
26	3923401	3925300	0.212648	intronic	CSMD1,
13	50029101	50032800	0.212563	intergenic	HAO1,ADRA1D,
25	14472401	14475600	0.212442	intergenic	BICC1,PHYHIPL,
16	44286501	44292700	0.212192	intergenic	,,
10	6180801	6181900	0.212117	intergenic	PCDH17,,
21	48335101	48336100	0.212045	intronic	CD81,
3	163683601	163685500	0.211969	intergenic	LOC101116977,LOC101110319,
6	47293801	47294800	0.211892	intergenic	LOC101106847,,
8	86556801	86558600	0.211785	intergenic	QKI,C8H6orf118,
16	57778301	57779800	0.211323	intergenic	FBXL7,ANKH,
17	28520801	28524000	0.211116	intronic	SCLT1,
12	2464101	2469200	0.210638	intergenic	KLHDC8A,LEMD1,
8	41633801	41637500	0.210567	intergenic	MANEA,,
18	51602301	51604700	0.210495	intergenic	LRFN5,LOC101104431,
6	78670901	78671900	0.210295	intergenic	ADGRL3,TECRL,
9	82269301	82272100	0.210195	intergenic	LOC105616091,KIAA1429,
13	69463601	69465600	0.21019	exonic	EMILIN3,
15	6852001	6856100	0.210179	intergenic	ANGPTL5,TRPC6,
11	57123501	57126300	0.209962	intronic	SLC39A11,
9	42209501	42214600	0.209743	intergenic	LOC101119648,ARMC1,
13	61851001	61855300	0.2097	intergenic	LOC101114720,LOC101115983,
4	67010501	67012300	0.209677	intronic	CPVL,
6	29679701	29682000	0.209639	intergenic	BMPR1B,PDLIM5,
2	46342901	46345500	0.209372	intergenic	LOC105607498,LOC101123612,
16	13100801	13102400	0.208959	intergenic	MAST4,SREK1,
4	116202801	116204800	0.20874	exonic	DPP6,
8	47597401	47600100	0.208624	exonic	MDN1,
6	84100901	84102200	0.208618	intergenic	UGT2B7,LOC101117163,
9	10286901	10289100	0.208288	intergenic	EYS,,
11	30946201	30951200	0.208123	intergenic	ELAC2,HS3ST3A1,
10	79719001	79723500	0.208073	intergenic	SLC10A2,EFNB2,
9	77989201	77991400	0.207922	intronic	STK3,
6	1048601	1049900	0.207908	intergenic	APELA,MARCH1,
5	84072301	84074700	0.207873	intergenic	,RASA1,
25	44804801	44806000	0.207847	intergenic	CXCL12,ZNF32,
2	229616301	229620600	0.207417	intergenic	SPHKAP,PID1,
3	125585101	125586100	0.207382	intronic	POC1B,
1	131129201	131130500	0.207338	intergenic	,,
1	115602501	115604400	0.207144	intergenic	LRRC52,MGST3,
10	74235201	74236500	0.207082	intergenic	MBNL2,IPO5,
4	104809101	104813300	0.207019	intronic	LOC101109961,
1	182722001	182725700	0.206455	intergenic	MAATS1,NR1I2,
12	158701	160400	0.206383	intronic	PPFIA4,
1	2821401	2822700	0.206297	intergenic	TRAF3IP1,PER2,
4	112568501	112586600	0.20613	intergenic	LOC105601949,LOC105614177,
8	50717101	50718500	0.206124	intergenic	HTR1E,SYNCRIP,
20	26592101	26593900	0.20608	exonic	VARS,
1	71179401	71180600	0.205817	intergenic	CNN3,ALG14,
10	53186301	53188600	0.205752	exonic	SCEL,
25	5490601	5496200	0.205596	intergenic	SIPA1L2,MAP10,
8	21026201	21037800	0.205497	exonic	LOC101104832,
1	157973501	157978200	0.205453	intergenic	NSUN3,EPHA6,
5	94384301	94385800	0.205384	intergenic	RIOK2,RGMB,
2	181948901	181950800	0.205371	intergenic	DPP10,DDX18,
23	56440101	56441400	0.205192	intronic	WDR7,
6	95030001	95032600	0.205137	intronic	C6H4orf22,
6	2448701	2450300	0.20495	intergenic	TKTL2,NPY5R,
24	9128301	9131300	0.204539	intergenic	GRIN2A,ATF7IP2,
23	14322201	14324100	0.204461	intergenic	PIK3C3,LOC101106129,
10	45254401	45257600	0.204255	intergenic	KLHL1,DACH1,
6	72594401	72595500	0.203929	intergenic	IGFBP7,,
26	18952001	18953800	0.203626	intergenic	FGF20,MSR1,
9	7134501	7136000	0.2034	intergenic	ADGRB3,,
27	76837201	76870900	0.203329	intergenic	LOC105605535,LOC101118592,
6	105951901	105954500	0.203233	intergenic	CLNK,HS3ST1,
18	22881501	22883400	0.202948	intergenic	BNC1,SH3GL3,
5	9058001	9059000	0.202864	intergenic	ADGRE2,ZNF333,
12	72354101	72356000	0.20276	intergenic	CAMK1G,PLXNA2,
2	106715201	106716300	0.202658	intronic	GALNTL6,
8	10534101	10535100	0.202635	intergenic	ME1,,
27	1774001	1777900	0.202438	intergenic	PRKX,LOC101117055,
6	19602001	19609000	0.202412	intronic	ARHGEF38,
18	45903401	45906900	0.202215	intronic	SLC25A21,
15	35634801	35638500	0.202192	intronic	SOX6,
12	14734301	14735300	0.201909	intergenic	BRINP3,,
25	11906601	11908200	0.201853	intergenic	ZP4,CHRM3,
2	122874001	122877600	0.201825	intergenic	FSIP2,ZNF804A,
5	90440201	90441700	0.201793	intronic	FAM172A,
15	61863201	61864900	0.201704	intronic	CSTF3,
1	220167401	220168700	0.201679	intronic	SI,
19	19749901	19753000	0.201613	intergenic	GRM7,LOC105603423,
3	185248401	185249400	0.201486	intergenic	FAR2,CCDC91,
18	52242301	52244200	0.201399	intergenic	LRFN5,LOC101104431,
21	12222301	12224200	0.20105	intronic	PRCP,
1	66009601	66011900	0.200942	intergenic	LOC101121130,LRRC8B,
8	19428401	19434500	0.20065	intronic	CEP85L,
1	102892301	102901400	0.200558	intronic	NUP210L,
10	37437501	37438900	0.200528	intergenic	ATP12A,,
13	6591401	6593300	0.20052	intronic	TASP1,
10	27821401	27823500	0.20052	intergenic	RFC3,STARD13,
26	36737601	36738600	0.200155	intronic	SH2D4A,
26	18902801	18904900	0.199817	intergenic	LOC105605177,FGF20,
5	14808501	14811300	0.199715	intergenic	ADAMTS10,LOC105615219,
9	58273201	58274500	0.19932	intergenic	TNFRSF11B,SAMD12,
4	27180901	27186000	0.199176	intergenic	PRPS1L1,HDAC9,
2	173156101	173157900	0.198811	intergenic	THSD7B,CXCR4,
12	2027301	2028600	0.198736	intronic	NFASC,
4	118232501	118234000	0.198688	intergenic	DNAJB6,NCAPG2,
9	4354401	4356900	0.198607	intronic	COL19A1,
1	125600101	125603200	0.198603	intergenic	N6AMT1,LOC105611820,
1	146163601	146166000	0.197677	intergenic	ROBO1,GBE1,
18	20329001	20330900	0.197248	intergenic	ANPEP,LOC101105107,
1	1260301	1272500	0.197184	intergenic	OTOS,LOC105611997,
5	31324101	31326700	0.19682	intergenic	PRR16,FAM170A,
10	64894701	64904700	0.196079	intergenic	,GPC5,
5	59962501	59963700	0.196047	intronic	GM2A,
6	6232101	6233100	0.195862	intergenic	USP53,MYOZ2,
26	6009001	6013600	0.195788	upstream	FAM90A1,
3	56174101	56176800	0.195403	intronic	DNAH6,
15	13000901	13003100	0.195296	intergenic	LOC101102333,JRKL,
21	38358201	38363000	0.195286	intergenic	LOC101105788,PAG9,
5	85108001	85109200	0.195185	intergenic	TMEM161B,MEF2C,
8	72330701	72331800	0.195172	intronic	SASH1,
7	26513501	26514600	0.195117	intronic	FMN1,
6	21470601	21473000	0.195102	intronic	TACR3,
23	45701501	45704300	0.195083	intergenic	SLC14A1,SIGLEC15,
13	32150701	32151800	0.194998	intergenic	NSUN6,EPC1,
22	34744201	34745200	0.194927	intronic	ATRNL1,
2	162569401	162572100	0.194902	intergenic	LOC105609660,ZEB2,
1	256314501	256317200	0.194825	intergenic	CPNE4,MRPL3,
9	90816701	90818300	0.194704	intergenic	LOC105616100,LOC101118963,
1	11165101	11169800	0.194391	intergenic	CSF3R,GRIK3,
1	23149801	23154700	0.194211	intronic	AGBL4,
1	23951401	23952500	0.194181	intronic	AGBL4,
6	35727001	35728400	0.194121	intronic	FAM13A,
3	69801001	69804500	0.194105	intergenic	ACYP2,PSME4,
10	60622801	60624400	0.193776	intergenic	SLITRK1,SLITRK6,
24	421601	423400	0.19372	exonic	PRR35,
3	166571001	166573700	0.193408	intergenic	NEDD1,LOC105614778,
6	25310501	25312800	0.193384	intergenic	ADH1C,LOC101122865,
9	37157201	37160600	0.193126	intergenic	IMPAD1,FAM110B,
14	37816201	37821200	0.192998	intergenic	ZFHX3,PMFBP1,
1	180036001	180041700	0.192915	intergenic	LSAMP,IGSF11,
7	18118201	18122300	0.192743	intronic	THSD4,
16	13721301	13725100	0.192688	intergenic	ERBB2IP,NLN,
25	3378601	3380400	0.192666	intergenic	FMN2,C25H1orf198,
9	69896501	69903000	0.192586	intergenic	ANGPT1,ABRA,
24	36671701	36673000	0.192363	intergenic	ZSCAN25,LOC101112188,
17	67243401	67244400	0.192327	intronic	TTC28,
19	21014301	21015400	0.192252	intergenic	LOC105603423,EDEM1,
7	29832901	29833900	0.192197	intergenic	MEIS2,TMCO5A,
12	5895501	5897800	0.192055	intergenic	LOC101117007,LOC105616610,
1	241491101	241492200	0.191971	intergenic	PLOD2,LOC101105302,
27	578401	579800	0.191946	intergenic	LOC105605313,IL3RA,
24	10923701	10924700	0.191792	intronic	SNX29,
14	57839001	57842900	0.191449	intronic	LOC105601907,LOC106991608,
6	8698801	8702600	0.191375	intergenic	TRAM1L1,LOC101112318,
5	31160601	31161600	0.191167	intergenic	PRR16,FAM170A,
2	142263301	142264300	0.190834	intergenic	SCN9A,SCN1A,
3	65733501	65734600	0.190763	intronic	VRK2,
25	3096401	3099800	0.190755	intronic	FMN2,
15	1682601	1683900	0.190705	intronic	GRIA4,
4	64277201	64282300	0.190587	intergenic	LSM5,PDE1C,
6	73967001	73968200	0.190573	intergenic	IGFBP7,,
18	39611401	39613700	0.19052	intergenic	PRKD1,LOC105603172,
23	53047701	53048700	0.190221	intronic	DCC,
15	77338901	77340400	0.190197	intergenic	LOC101118639,LOC101118898,
10	71326901	71328100	0.189608	intergenic	LOC105614203,LOC101108321,
4	82797901	82799100	0.189486	downstream	ANKRD7,
5	54038301	54040300	0.189443	intergenic	KCTD16,PRELID2,
9	20371901	20373400	0.189212	intergenic	ZFAT,ST3GAL1,
3	46851901	46854200	0.189087	intergenic	C3H2orf74,LRRTM4,
18	8578101	8586500	0.189055	intergenic	ARRDC4,LOC101112928,
2	51703701	51704900	0.189027	intergenic	PAX5,MELK,
12	2748801	2750800	0.188985	intergenic	SLC45A3,NUCKS1,
17	35930501	35936200	0.188791	intergenic	TRPC3,FSTL5,
20	44020701	44033200	0.188744	exonic	SMIM13,
21	10809601	10810800	0.188539	intronic	DLG2,
23	12961601	12964500	0.188381	intergenic	SYT4,PIK3C3,
22	36255401	36258200	0.188023	intronic	SHTN1,
9	28499201	28508200	0.187926	intergenic	TMEM65,FER1L6,
1	91941601	91944100	0.187841	intergenic	NGF,VANGL1,
24	10211401	10213600	0.187725	intergenic	LOC106991887,LITAF,
7	89011701	89014600	0.187716	intronic	CEP128,
16	32464701	32467300	0.187627	intergenic	GHR,FBXO4,
24	9108901	9112500	0.187402	intergenic	GRIN2A,ATF7IP2,
24	34116501	34119300	0.187244	intronic	STYXL1,
2	27542001	27543300	0.187082	intergenic	BARX1,LOC101110824,
1	149919401	149921800	0.187029	intergenic	,CADM2,
16	67687701	67689600	0.187025	intergenic	ICE1,ADAMTS16,
9	3207901	3209000	0.18688	intergenic	OGFRL1,B3GAT2,
18	62452201	62454100	0.186848	intergenic	,BCL11B,
27	96526701	96881900	0.186824	exonic	HS6ST2,LOC105605583,LOC105605582,
12	61371601	61374800	0.186668	intergenic	ZNF648,GLUL,
6	97924601	97928500	0.186598	intergenic	GPAT3,NKX6-1,
2	6435201	6440400	0.186595	intronic	ASTN2,
6	114784901	114788900	0.186549	intergenic	DOK7,RGS12,
16	62622501	62629400	0.186275	exonic	ROPN1L,
6	15430101	15431700	0.186221	intergenic	ELOVL6,EGF,
25	2892601	2894400	0.186195	intergenic	LOC105613978,LOC105604896,
9	68586901	68587900	0.185968	intergenic	EMC2,EIF3E,
16	14421701	14425300	0.18596	intergenic	ADAMTS6,CWC27,
7	24285101	24293400	0.185951	intergenic	LOC101122362,LOC101122866,
9	7299701	7305400	0.185873	intergenic	ADGRB3,,
9	13492201	13495300	0.185799	exonic	SCRT1,
18	26752701	26753700	0.185662	intergenic	KLF13,APBA2,
7	79553301	79554900	0.18564	intronic	PCNX,
4	47589001	47594600	0.185358	intergenic	NAMPT,PIK3CG,
7	39942401	39944700	0.185169	intergenic	ARF6,VCPKMT,
1	98355401	98363800	0.185147	intergenic	HFE2,LOC105615520,
22	27061001	27062100	0.185	intergenic	SORCS1,,
3	157016501	157018000	0.184969	intergenic	USP15,FAM19A2,
23	16536101	16542500	0.184956	intergenic	LOC101106129,LOC101106384,
16	47130901	47133400	0.184933	intergenic	CDH9,CDH10,
1	225080101	225082500	0.184848	intronic	IFT80,
1	23857701	23868800	0.1848	intronic	AGBL4,
7	83684501	83685700	0.184743	exonic	LOC101108756,
1	20258901	20260400	0.184734	intronic	MAST2,
15	45491901	45514700	0.184597	intergenic	LOC101109119,LOC101109643,
3	72091701	72093900	0.184511	intergenic	LOC101112474,NRXN1,
24	40504801	40505800	0.184303	exonic	IQCE,
8	76820501	76821500	0.184288	intergenic	RGS17,LOC101104501,
1	119360801	119362600	0.18392	intergenic	KCNE2,MRPS6,
6	32228101	32232200	0.183828	intronic	GRID2,
2	216495301	216501500	0.183784	intergenic	FN1,MREG,
8	64859801	64861900	0.183607	intergenic	CITED2,NMBR,
20	23190901	23196600	0.183605	intergenic	TFAP2B,PKHD1,
14	48088001	48089100	0.18358	intergenic	LOC101116422,GMFG,
10	3741201	3743500	0.183471	intergenic	DIAPH3,LOC105616123,
5	58050401	58052300	0.183383	intronic	ABLIM3,
14	37957301	37961300	0.183298	intergenic	ZFHX3,PMFBP1,
1	76660401	76667200	0.182823	exonic	DBT,
23	25292501	25293700	0.182821	intergenic	MEP1B,RNF138,
6	111064601	111071200	0.182814	intronic	LDB2,
14	57048801	57052700	0.182786	intergenic	LOC106991540,LOC101107382,
24	17550201	17554300	0.18274	intergenic	GPRC5B,GPR139,
2	24462901	24466500	0.182398	intergenic	GADD45G,LOC105606996,
22	9110001	9112400	0.182309	intronic	PAPSS2,
1	148476501	148478900	0.182141	intergenic	GBE1,,
6	23170201	23172900	0.182053	intergenic	BANK1,PPP3CA,
6	64282301	64283500	0.181961	intergenic	GNPDA2,GABRG1,
25	12946101	12960000	0.181849	exonic	ZNF248,
2	193442301	193443300	0.181728	intronic	TMEFF2,
2	117237701	117238700	0.181693	intergenic	LOC101118856,BIN1,
8	58145201	58146400	0.181415	intergenic	RPS12,EYA4,
8	73790901	73792600	0.181407	intergenic	LRP11,LOC101105006,
3	173746101	173752100	0.181253	intergenic	C3H12orf75,NUAK1,
19	29749401	29750400	0.181179	intergenic	RYBP,EIF4E3,
14	6208801	6210000	0.181158	intergenic	MAF,DYNLRB2,
2	179085701	179088200	0.181135	intronic	DPP10,
3	167517401	167528000	0.180986	intergenic	LOC105614778,TMPO,
2	17381501	17383000	0.180819	intergenic	TMEM38B,TAL2,
17	25771601	25772700	0.180718	intergenic	PCDH10,LOC101118560,
26	42217501	42218800	0.180626	intergenic	UBE2E2,ZNF385D,
1	263020801	263022000	0.180609	intergenic	ADARB1,POFUT2,
20	41776701	41778300	0.180592	intergenic	MCUR1,RANBP9,
12	9978801	9986200	0.180548	intergenic	,CDC73,
18	14779701	14781800	0.180499	intergenic	LOC105603291,SV2B,
9	89251001	89254200	0.180382	intergenic	PSKH2,LOC101113341,
1	158794001	158798000	0.18033	intergenic	,EPHA6,
24	33478701	33480400	0.180323	exonic	DNAJC30,
23	51232801	51240500	0.180315	intergenic	MEX3C,DCC,
9	2432801	2437700	0.180303	intergenic	RIMS1,RRAGC,
21	3935801	3944400	0.180238	intergenic	FAT3,LOC106991818,
3	137781301	137782600	0.180177	intergenic	LOC101104739,LOC101105237,
3	71697701	71698700	0.180138	intergenic	LOC101112474,NRXN1,
3	58458401	58459800	0.18009	exonic	KRCC1,
5	93017301	93022900	0.18005	intronic	PCSK1,
13	42427301	42430100	0.180043	intronic	LOC101107119,
16	65364501	65366100	0.180032	intronic	ADCY2,
9	14463801	14466100	0.17999	upstream	SLURP1,
4	89227501	89234000	0.179572	intronic	LOC101102641,
1	215205201	215206400	0.179554	intergenic	GPR160,SEC62,
8	53033801	53035000	0.179454	intronic	THEMIS,
12	862301	863900	0.179448	intergenic	OPTC,LOC101106702,
18	7722201	7729200	0.179397	intergenic	FAM169B,ARRDC4,
6	33125701	33127400	0.179333	intronic	CCSER1,
8	43417901	43424100	0.179331	intergenic	,EPHA7,
1	234046601	234047700	0.179209	intergenic	SUCNR1,LOC101115671,
16	44545501	44548000	0.179184	intergenic	,LOC101120952,
1	90827101	90829600	0.179157	intronic	TRIM33,
20	33496501	33513700	0.17906	intergenic	PRP2,LOC101120027,
9	8001401	8006000	0.178961	intergenic	ADGRB3,,
3	200795101	200797600	0.178947	intronic	GRIN2B,
5	107067401	107069800	0.178874	intergenic	SLC25A46,WDR36,
10	71574701	71586200	0.178565	intergenic	LOC101108321,LOC105601884,
11	966301	973200	0.178475	intronic	CA10,
3	196979001	196980700	0.177989	intergenic	RERGL,LMO3,
10	23524801	23526300	0.177822	intronic	STOML3,
2	22188101	22189400	0.177806	intergenic	PLPPR1,MURC,
7	41487401	41488800	0.177664	intergenic	TMX1,FRMD6,
15	79522401	79523600	0.177549	intergenic	LOC101111658,LOC101111905,
15	5479101	5480500	0.177505	intergenic	LOC105602407,MMP8,
27	341001	342000	0.177183	intergenic	,CRLF2,
6	47082001	47091600	0.177175	intergenic	LOC101106847,,
1	51440801	51441900	0.17714	intergenic	ASB17,ST6GALNAC3,
15	621901	624100	0.177079	intergenic	LOC101113787,IZUMO1R,
12	44584201	44586700	0.176978	intronic	CAMTA1,
1	185793601	185801500	0.17681	intergenic	SEC22A,ADCY5,
12	60741501	60742900	0.176794	intronic	CACNA1E,
25	26598301	26601300	0.176655	intronic	ADAMTS14,
23	49458201	49459500	0.176552	intergenic	LIPG,ACAA2,
25	6389301	6393200	0.176273	intergenic	LOC101115427,KCNK1,
1	257555801	257557100	0.176176	intergenic	SH3BGR,B3GALT5,
9	88656001	88657000	0.175966	intergenic	CPNE3,RMDN1,
2	80108201	80109200	0.175914	intergenic	,TYRP1,
10	53086701	53087800	0.17581	intergenic	MYCBP2,SCEL,
12	7692901	7695300	0.175688	intergenic	LOC105616610,,
23	44141101	44146100	0.175495	intergenic	MC2R,SETBP1,
3	187710701	187713000	0.175465	intronic	ITPR2,
2	240614901	240616000	0.175437	intergenic	SYF2,RUNX3,
10	53751801	53753800	0.17538	intergenic	EDNRB,POU4F1,
6	56222901	56224800	0.175376	intergenic	DTHD1,NWD2,
24	31839301	31840700	0.175269	intergenic	LOC105604842,GATSL2,
16	28627301	28639300	0.175236	intergenic	PARP8,EMB,
3	17020701	17022000	0.174933	intergenic	RNF144A,ID2,
6	108646601	108648400	0.174588	intergenic	BOD1L1,CPEB2,
8	41234201	41244100	0.174561	intergenic	LOC101106531,MANEA,
14	27535401	27545500	0.174506	intergenic	GOT2,LOC106991552,
10	75468901	75470000	0.174414	intronic	UBAC2,
3	209310401	209311600	0.174381	exonic	RAD51AP1,
10	57072901	57075400	0.174355	intergenic	LOC101105339,,
17	11990601	11991800	0.174155	intergenic	LSM6,ZNF827,
19	27437701	27438900	0.174133	intergenic	CNTN3,PDZRN3,
10	11383501	11384600	0.173936	intergenic	LOC101122119,LECT1,
21	11278901	11280400	0.173824	intronic	DLG2,
16	30342201	30344000	0.173634	intergenic	MRPS30,FGF10,
13	6044901	6046900	0.173611	intergenic	LOC101105094,SPTLC3,
4	20321801	20323500	0.173606	intergenic	THSD7A,TMEM106B,
4	92342101	92343100	0.173549	intronic	SND1,
6	45339101	45341100	0.173509	intergenic	SMIM20,RBPJ,
3	189902701	189904000	0.173472	intergenic	BCAT1,SOX5,
12	61883601	61886700	0.173463	intronic	NPL,
10	63679101	63687300	0.173207	intergenic	SLITRK5,,
1	81007301	81009000	0.173063	intergenic	LOC101119090,,
5	36220801	36222500	0.172826	intergenic	MXD3,LMAN2,
6	51891201	51894200	0.172716	intergenic	PCDH7,,
1	110333201	110335600	0.172709	intergenic	ITLN2,ITLN2,
2	7838901	7840800	0.172694	intergenic	PAPPA,LOC101102204,
19	33616101	33622600	0.172573	intergenic	FAM19A1,SUCLG2,
3	84030001	84031000	0.17245	intergenic	LOC106991056,THUMPD2,
5	45339201	45340200	0.172419	intergenic	LOC106990952,SPOCK1,
1	171164701	171166400	0.172353	intergenic	CD47,IFT57,
24	40456701	40460000	0.172322	exonic	BRAT1,
9	4850501	4858500	0.172177	intergenic	LMBRD1,ADGRB3,
23	10755001	10756200	0.172153	intergenic	CDH19,CDH7,
4	108222001	108225100	0.172	intergenic	TPK1,CNTNAP2,
3	891101	892400	0.171995	intergenic	TMEM141,LCN8,
10	5060501	5071300	0.171966	intergenic	LOC105616123,PCDH17,
3	98055801	98056900	0.171937	intergenic	POU3F3,TMEM182,
5	30099501	30102300	0.171924	intergenic	FTMT,LOC105613133,
20	28767101	28772900	0.171806	intergenic	LOC101121810,LOC101117708,
20	38109601	38111100	0.171735	intergenic	RNF144B,DEK,
8	75867201	75868600	0.1717	intronic	SYNE1,
3	50021801	50023000	0.17131	intergenic	LOC654331,CTNNA2,
7	26315101	26316100	0.171218	intergenic	RYR3,LOC101123559,
10	86165501	86166900	0.171051	intronic	LOC101121181,
16	7717401	7722200	0.171031	intronic	ARHGEF28,
1	30036701	30039200	0.170978	intergenic	USP24,PLPP3,
17	43539901	43541000	0.170814	intergenic	GUCY1A3,ZNF605,
18	25424801	25426700	0.170768	intronic	ARNT2,
27	122346601	122351400	0.170714	intergenic	CYSLTR1,LOC101117912,
2	198717501	198722100	0.170669	downstream	HSPD1,
7	7859701	7865700	0.170565	exonic	S100Z,
1	164013301	164016200	0.170438	intronic	IMPG2,
20	19974501	19975500	0.170267	intergenic	ANKRD66,MEP1A,
15	80680801	80683300	0.170246	intergenic	B3GAT1,LOC101114465,
23	49875701	49881400	0.169829	intergenic	MYO5B,MBD1,
15	69110001	69114000	0.169814	intergenic	LRRC4C,,
1	175477001	175480600	0.169779	intergenic	BTLA,ATG3,
6	50922001	50930200	0.169675	intergenic	PCDH7,,
21	20466401	20470200	0.169646	intergenic	LUZP2,CCDC179,
8	73825901	73831200	0.169575	exonic	LOC101105258,
9	73367001	73368800	0.169479	intronic	RIMS2,
5	44061101	44062600	0.169337	intergenic	PITX1,LOC101104574,
27	47676901	47748300	0.169199	exonic	MAGEH1,
5	83476201	83477300	0.169144	intergenic	,RASA1,
22	40659401	40661700	0.168905	intronic	ATE1,
19	60308001	60309000	0.168782	intronic	KLF15,
2	125853101	125855700	0.168427	intergenic	LOC105608906,DNAJC10,
1	160104701	160106500	0.168318	intronic	EPHA6,
5	38431301	38437400	0.168272	downstream	LOC101109012,
27	55185301	55535500	0.168202	exonic	EDA2R,
11	22988901	22990600	0.16818	intronic	METTL16,
24	32881501	32883500	0.168172	intronic	GTF2IRD1,
22	3928301	3931200	0.168161	intergenic	ZWINT,PCDH15,
12	70822701	70825800	0.168068	intronic	HHAT,
6	64606901	64622600	0.168014	intergenic	GABRG1,GABRA2,
3	204885701	204889700	0.167988	intergenic	LOC101121762,CLEC2D,
1	19407401	19408600	0.167892	intergenic	EIF2B3,HECTD3,
1	166378401	166380300	0.167868	intergenic	ZPLD1,ALCAM,
6	328801	329800	0.1678	intergenic	APELA,MARCH1,
2	248259601	248261400	0.167704	intergenic	PADI1,PADI2,
3	48666401	48667500	0.167525	intergenic	LRRTM4,LOC101120996,
25	1844601	1846700	0.167513	intergenic	PGBD5,LOC101103868,
15	29458401	29459700	0.167472	intergenic	THY1,PVRL1,
7	1873101	1874500	0.16745	intergenic	EPB41L4A,NREP,
24	4027801	4030300	0.16732	intergenic	PPL,SEC14L5,
6	3912301	3917900	0.167252	intergenic	ANXA5,QRFPR,
2	193018501	193019500	0.167228	intergenic	NABP1,SDPR,
23	1492101	1493700	0.167118	intergenic	SALL3,GALR1,
3	120193701	120222800	0.16684	intergenic	LOC105614711,SLC6A15,
1	149975101	149977500	0.166791	intergenic	,CADM2,
3	138309401	138317700	0.166615	intergenic	TMEM106C,VDR,
6	78260001	78267400	0.166586	intergenic	ADGRL3,TECRL,
3	126764801	126770800	0.166556	intergenic	ATP2B1,CCER1,
3	60791101	60795200	0.166487	intergenic	UXS1,LOC101114763,
3	187214601	187216000	0.166472	intergenic	STK38L,MED21,
21	41131901	41148000	0.166355	intergenic	LOC101120029,LOC101120283,
1	136871801	136884500	0.165995	exonic	TMPRSS15,
5	38967201	38980400	0.165974	intergenic	LOC101118610,LOC101118872,
1	43673101	43675300	0.165964	intergenic	RPE65,DEPDC1,
1	27120701	27122100	0.165926	intronic	SCP2,
11	25840401	25842000	0.165915	intergenic	RABEP1,SCIMP,
9	77963201	77964700	0.165899	intergenic	OSR2,STK3,
5	11691801	11761500	0.16554	exonic	LOC101111632,LOC101111882,
19	38689901	38691000	0.165529	intronic	CADPS,
2	196339501	196342100	0.165513	intergenic	LOC106990202,SLC39A10,
15	11006601	11010200	0.165497	intergenic	LOC105602128,LOC101102333,
9	30972701	30973900	0.165495	intergenic	LOC101110602,LOC105609190,
16	13510501	13514700	0.165479	intergenic	SREK1,ERBB2IP,
9	62714501	62722300	0.165477	intergenic	TRPS1,CSMD3,
3	29050401	29061900	0.165434	intergenic	TDRD15,,
2	197273801	197285100	0.165357	intronic	DNAH7,
11	40907401	40908900	0.165318	intergenic	LOC101115634,LOC101116068,
16	42574701	42577800	0.165239	intergenic	CDH6,,
15	16195701	16199900	0.165159	intronic	GUCY1A2,
23	49987601	49988700	0.165069	intronic	MBD1,
10	4466501	4473100	0.165053	intergenic	DIAPH3,LOC105616123,
7	99807001	99811300	0.165042	exonic	PATL2,
15	32063601	32070300	0.164877	intergenic	SORL1,UBASH3B,
25	12995001	12996000	0.164551	intergenic	ZNF248,BMS1,
3	158765501	158767200	0.164502	intergenic	LOC106991000,SLC16A7,
26	32331901	32334600	0.164361	intergenic	FGFR1,TACC1,
7	48441101	48443100	0.164213	intronic	FAM63B,
1	22728301	22730300	0.164131	intergenic	SPATA6,AGBL4,
25	22737401	22738600	0.164077	intronic	CTNNA3,
18	65549701	65550700	0.163924	intergenic	HSP90AA1,WDR20,
4	52540901	52541900	0.163763	intergenic	TFEC,MDFIC,
13	31155201	31158900	0.163683	intergenic	HACD1,STAM,
1	149868001	149873700	0.163658	intergenic	,CADM2,
27	514701	517700	0.163586	intergenic	CRLF2,LOC101115509,
9	33156001	33160800	0.163556	intergenic	C9H8orf22,SNTG1,
25	33726501	33728000	0.163532	intergenic	RPS24,ZMIZ1,
11	41392401	41393800	0.16353	exonic	JUP,
21	28257801	28259200	0.163499	intergenic	ACRV1,SOLD1,
4	10615601	10617300	0.163495	intergenic	VPS50,CALCR,
4	91209601	91212900	0.16348	intronic	GRM8,
11	13162201	13165800	0.163422	intronic	ACACA,
9	9431101	9433600	0.163376	intergenic	,EYS,
14	2519701	2522300	0.163244	intergenic	TERF2IP,CNTNAP4,
11	19330501	19331900	0.163098	intronic	NLK,
1	241053301	241060800	0.163091	intergenic	PLOD2,LOC101105302,
20	28127201	28130100	0.162955	exonic	LOC101112857,
9	9255101	9257000	0.162935	intergenic	,EYS,
2	60364101	60366000	0.162901	intronic	PCSK5,
9	59473501	59475500	0.162799	intergenic	EXT1,MED30,
5	49134001	49135300	0.162749	exonic	HARS2,
4	13888701	13895500	0.162741	intergenic	SLC25A13,DLX6,
17	35880401	35885900	0.162687	intergenic	TRPC3,FSTL5,
17	24483501	24489300	0.162672	intergenic	PABPC4L,PCDH10,
21	49481701	49486300	0.162631	intronic	PTDSS2,
21	36632201	36638200	0.162571	intronic	LOC101122563,
22	49110101	49114000	0.162563	intronic	TCERG1L,
9	56417701	56420900	0.16252	exonic	ZBTB10,
2	93284001	93286600	0.162423	intergenic	LOC780442,TUSC1,
6	26912301	26913700	0.162323	intergenic	LOC106990267,PDHA2,
6	2124501	2127200	0.162316	intergenic	APELA,MARCH1,
20	5057801	5059300	0.162225	intronic	HMGCLL1,
2	105589201	105591200	0.162147	intergenic	FBXO8,HAND2,
1	57155201	57158300	0.162121	intergenic	,ADGRL2,
26	40261501	40263700	0.161984	intergenic	RARB,THRB,
24	2478801	2480500	0.161837	intergenic	LOC101120293,LOC105604623,
3	86223701	86224700	0.161739	intergenic	CDC42EP3,QPCT,
1	51783201	51786300	0.161695	intronic	ST6GALNAC3,
26	25978801	25980200	0.161627	intergenic	WRN,NRG1,
9	86795601	86796700	0.161602	intergenic	RIPK2,MMP16,
1	142916101	142917700	0.161549	intronic	ROBO2,
8	76613401	76615300	0.161525	intergenic	RGS17,LOC101104501,
2	55244601	55253100	0.161489	intergenic	LOC101110740,LOC101111001,
2	102345101	102349200	0.161488	intronic	HMBOX1,
9	13000701	13021800	0.161424	intergenic	LOC101105008,LOC101105510,
4	17974001	17975100	0.16134	intergenic	NXPH1,NDUFA4,
3	223285101	223294200	0.161229	exonic	LOC106991012,
9	253101	268900	0.161119	intergenic	LOC101121783,LOC105616106,
11	39742401	39745600	0.161087	intronic	ZPBP2,
10	10323701	10324800	0.161087	intergenic	,LOC105610339,
9	65208901	65211700	0.161081	intergenic	CSMD3,KCNV1,
9	86216701	86218500	0.160995	intergenic	DECR1,NBN,
1	253755301	253757200	0.160908	intergenic	TOPBP1,CDV3,
25	21779101	21780400	0.160905	intergenic	,CTNNA3,
15	40995701	40998500	0.160833	intergenic	LOC101122548,ZBED5,
17	2019301	2024100	0.160743	intergenic	NPY2R,RBM46,
1	17312101	17313300	0.160742	intergenic	SLC2A1,LOC101103614,
4	88752401	88753900	0.16067	intergenic	TMEM229A,GPR37,
9	33893801	33901100	0.160608	intronic	ST18,
8	23949701	23956500	0.160536	intergenic	MARCKS,RFPL4B,
17	71969501	71971300	0.160366	intergenic	CDC45,C17H22orf29,
2	189795201	189799600	0.160318	intergenic	CNTNAP5,GYPC,
5	29510101	29516000	0.160294	intergenic	FTMT,LOC105613133,
9	11296201	11298300	0.160198	intergenic	EYS,PHF3,
2	94539601	94542800	0.16018	intronic	CAAP1,
4	58286301	58287300	0.160166	intergenic	IMMP2L,DNAJB9,
3	172399801	172400900	0.16016	intronic	LOC101123368,
6	107996201	107997900	0.16007	intergenic	,RAB28,
4	60467301	60470800	0.159999	intergenic	ELMO1,AOAH,
8	57644901	57651600	0.159862	exonic	LOC101118705,
6	8916001	8917000	0.15973	intergenic	LOC101112318,NDST4,
15	66126501	66130400	0.159648	intergenic	C15H11orf74,,
2	215974001	215976600	0.15951	intronic	ABCA12,
2	1373201	1376000	0.159449	intergenic	MYT1L,TSSC1,
1	217541901	217544100	0.159448	intergenic	SERPINI1,PDCD10,
10	18136501	18139200	0.159403	intronic	SUCLA2,
17	8852501	8863800	0.159401	intergenic	LOC106991695,NR3C2,
9	79938101	79942300	0.159372	intergenic	CPQ,SDC2,
6	78499301	78500700	0.159355	intergenic	ADGRL3,TECRL,
15	75733001	75734000	0.159239	intergenic	NUP160,PTPRJ,
2	59479901	59481400	0.159208	intergenic	FOXB2,PRUNE2,
9	88217701	88218900	0.159094	intronic	CNBD1,
18	66864101	66865200	0.159009	intronic	KLC1,
19	7869301	7870500	0.158892	intergenic	CLASP2,PDCD6IP,
21	937401	940200	0.158826	intronic	CCDC67,
17	51126801	51127900	0.158792	intergenic	LOC101115905,ZNF664,
2	17562801	17564400	0.15875	intergenic	FSD1L,SLC44A1,
5	46824301	46826900	0.158661	intergenic	FAM13B,WNT8A,
22	33597201	33604000	0.158661	exonic	TDRD1,
3	95182701	95183700	0.15864	exonic	ALMS1,
3	64407801	64411900	0.158574	intergenic	LOC106991019,FANCL,
11	15785901	15790500	0.158544	intronic	ASIC2,
5	8952401	8953400	0.158467	intergenic	LOC101116053,LOC101116313,
27	111975601	112242200	0.158305	intergenic	KLHL13,CT83,
10	56431201	56432400	0.158302	intergenic	LOC101105339,,
7	96144401	96151600	0.158302	intergenic	,GALC,
12	33526201	33528300	0.158234	intronic	RGS7,
9	12947201	12948400	0.158172	intergenic	PHF3,PTP4A1,
1	43583501	43588400	0.158139	intergenic	WLS,RPE65,
6	75427601	75433800	0.158128	intergenic	,ADGRL3,
1	225837201	225839200	0.158104	intergenic	LOC106990363,IQCJ,
1	246494501	246496800	0.158073	intronic	CLSTN2,
22	6107001	6110500	0.158069	intergenic	SYCE1,MBL2,
9	8188901	8190900	0.158008	intergenic	,,
11	23883601	23886600	0.157997	intergenic	TRPV1,SHPK,
2	99888001	99889000	0.15796	intergenic	LOC101112287,ACO1,
1	194424901	194426500	0.15771	intergenic	OSTN,GMNC,
1	215499501	215502400	0.157666	intergenic	ACTRT3,MECOM,
24	17698701	17703400	0.15764	intergenic	GPR139,GP2,
20	3938501	3943100	0.157572	intergenic	LOC101113020,COL21A1,
20	48831601	48837100	0.157543	upstream	ECI2,
2	62697201	62700600	0.157368	intergenic	RORB,ANXA1,
17	47838801	47839900	0.157286	intronic	GLT1D1,
9	65316201	65317200	0.15717	intergenic	CSMD3,KCNV1,
3	223738601	223739600	0.157076	exonic	NCAPH2,
1	112710101	112720400	0.15705	intergenic	RGS4,LOC105605671,
11	3068201	3074300	0.156964	intergenic	CA10,KIF2B,
1	113811501	113817000	0.156938	intergenic	NUF2,PBX1,
1	110320901	110333200	0.156935	exonic	ITLN2,
1	155378301	155380600	0.156876	intergenic	LOC105616630,EPHA3,
6	78810501	78812900	0.156808	intergenic	ADGRL3,TECRL,
1	79401	81600	0.156788	intergenic	RTP5,PDCD1,
2	129143601	129145100	0.156729	intergenic	CWC22,ZNF385B,
8	41372901	41374000	0.156711	intronic	MANEA,
15	18940301	18946000	0.15652	intergenic	C15H11orf87,ZC3H12C,
4	6699301	6700300	0.156488	intergenic	VWC2,UPP1,
6	25494301	25495800	0.156456	intergenic	METAP1,LOC101112481,
7	70947001	70951900	0.156439	intergenic	LOC101118878,SYT16,
2	230534201	230539800	0.15639	intronic	DNER,
27	5195201	5199300	0.156348	intergenic	STS,PNPLA4,
1	163684601	163686000	0.156344	intronic	ABI3BP,
23	46112101	46117500	0.156304	intergenic	HAUS1,C23H18orf25,
24	37913001	37914500	0.15623	intergenic	EIF2AK1,USP42,
14	54925301	54926800	0.156213	exonic	PRR12,
18	38934701	38945700	0.156138	intergenic	LOC106991725,PRKD1,
4	35185201	35192300	0.156065	intergenic	GRM3,SEMA3D,
27	48461201	48988500	0.15606	exonic	WNK3,FAM120C,LOC106990624,PHF8,
3	39931001	39932000	0.155941	intronic	WDR92,
3	185955601	185962400	0.155901	intronic	CCDC91,
5	6879801	6885400	0.155876	exonic	LOC101120492,LOC101117927,
1	199737201	199744100	0.155827	exonic	TMEM41A,
6	87087701	87091200	0.15581	intronic	ADAMTS3,
10	31765601	31767800	0.155706	intergenic	POMP,FLT1,
19	59164301	59183300	0.15569	intergenic	DNAJB8,EEFSEC,
15	10108301	10111200	0.155645	intergenic	CNTN5,LOC105602127,
4	34482601	34488000	0.155638	intergenic	GRM3,SEMA3D,
8	51001801	51005200	0.155597	intronic	SNX14,
3	129193501	129199900	0.155436	intergenic	EEA1,NUDT4,
21	17790601	17792700	0.155416	intergenic	AQP11,PAK1,
2	45987101	45991900	0.155406	intergenic	LOC105607498,LOC101123612,
2	177853401	177856400	0.155308	intergenic	SLC35F5,ACTR3,
3	119903601	119906000	0.15518	intergenic	LOC105614909,LOC105614910,
9	4530001	4531400	0.155172	intergenic	COL19A1,LMBRD1,
2	247927201	247930100	0.155042	intergenic	ARHGEF10L,RCC2,
10	61885101	61886900	0.155028	intergenic	SLITRK6,SLITRK5,
15	53112301	53114200	0.154923	intergenic	LOC101107387,LOC101108161,
1	198816601	198818600	0.154891	intergenic	CRYGS,DGKG,
10	71111001	71112000	0.154856	intronic	LOC105601928,
11	18811401	18812500	0.154723	intergenic	KSR1,LOC106991396,
4	34300801	34301800	0.154704	intergenic	GRM3,SEMA3D,
25	12878301	12879600	0.15466	intergenic	ZNF25,ZNF33B,
20	33757601	33764500	0.154645	exonic	LOC105603944,
16	45085601	45087300	0.154576	intergenic	,LOC101120952,
22	31781201	31782200	0.154547	intergenic	LOC101117809,ACSL5,
19	57723701	57726000	0.154542	intergenic	SLC6A6,LOC106990271,
1	43986201	43988000	0.154533	intergenic	DEPDC1,LRRC7,
15	10538901	10539900	0.154461	intergenic	LOC101102087,LOC101121879,
6	47701101	47705500	0.154452	intergenic	LOC101106847,,
2	99737901	99741200	0.154409	intergenic	LOC101112287,ACO1,
16	63117401	63123900	0.154382	intergenic	FAM173B,LOC101122889,
13	45348601	45352400	0.154257	intergenic	PFKP,WDR37,
2	159288201	159289500	0.154094	intergenic	LYPD6B,KIF5C,
4	47788101	47789500	0.153979	intergenic	NAMPT,PIK3CG,
3	119896001	119898500	0.153967	intergenic	LOC105614909,LOC105614910,
1	930001	935300	0.153913	intronic	CAPN10,
7	98847601	98848600	0.153876	intergenic	CALM1,TTC7B,
24	9139501	9142100	0.153785	intergenic	GRIN2A,ATF7IP2,
5	25096501	25098000	0.153754	intergenic	GRAMD3,ZNF608,
13	20663901	20671400	0.153583	intronic	PLXDC2,
1	38244401	38247700	0.153516	intergenic	ATG4C,FOXD3,
2	4554501	4556400	0.153512	intergenic	BRINP1,TLR4,
6	529601	530900	0.153488	intergenic	APELA,MARCH1,
11	18816401	18826100	0.15338	exonic	LOC106991396,
2	54506201	54511100	0.153377	intergenic	LOC101110212,LOC101110483,
8	55952701	55954300	0.153373	intergenic	TMEM200A,SMLR1,
1	219169701	219171900	0.153358	intergenic	ZBBX,BCHE,
7	69764301	69766200	0.153206	exonic	SIX4,
1	3435401	3436800	0.153181	exonic	MLPH,
10	15378301	15381900	0.153172	intergenic	LOC101102822,NUFIP1,
4	105992701	105994400	0.153068	intergenic	LOC105612479,LOC105612485,
8	50786401	50789700	0.152926	intergenic	HTR1E,SYNCRIP,
22	24675301	24677000	0.152925	intronic	SORCS3,
2	218814301	218817000	0.152865	intergenic	TNP1,TNS1,
4	84012801	84015800	0.152858	intergenic	ANKRD7,KCND2,
1	210626001	210633900	0.152856	intergenic	NAALADL2,NLGN1,
6	36750601	36753800	0.152786	intergenic	MEPE,IBSP,
14	42196301	42197400	0.152749	intergenic	DPY19L3,PDCD5,
13	6415101	6416600	0.152739	intergenic	ISM1,TASP1,
23	12865701	12873400	0.152671	intergenic	SYT4,PIK3C3,
7	8394201	8395600	0.152666	intronic	PDE8B,
18	19244301	19245300	0.152582	intronic	LOC105603293,
23	7614801	7616300	0.152538	intronic	DOK6,
3	134806501	134812600	0.152497	exonic	LOC101115614,
5	72933401	72934700	0.15247	intergenic	MAT2B,,
15	11559501	11562400	0.152445	intergenic	LOC105602128,LOC101102333,
5	53302001	53305400	0.152343	intergenic	KCTD16,PRELID2,
25	23518401	23522300	0.152285	intronic	CTNNA3,
14	30505001	30506000	0.152245	intergenic	CDH8,CDH11,
8	51426701	51428400	0.152135	intergenic	NT5E,TBX18,
2	55537201	55539300	0.15201	intergenic	LOC101111001,LOC101119878,
26	1757801	1762000	0.151972	intergenic	MYOM2,CSMD1,
25	3011901	3013100	0.151927	intergenic	LOC105613978,LOC105604896,
16	52333401	52334500	0.151806	intergenic	CDH12,LOC101121710,
2	10891001	10892000	0.151752	intergenic	SNX30,INIP,
22	9099401	9102800	0.151708	intronic	PAPSS2,
3	52469701	52474100	0.151641	intergenic	CTNNA2,,
3	148347501	148359400	0.151561	intergenic	CPNE8,PTPRR,
2	168332801	168340400	0.151538	exonic	LRP1B,
6	114462201	114584900	0.151532	exonic	LOC105615584,
13	15295601	15297000	0.151519	intronic	USP6NL,
1	70885401	70888800	0.151436	intergenic	F3,SLC44A3,
24	2253201	2258800	0.151399	exonic	TCEB2,
2	144770401	144772000	0.151387	intergenic	GRB14,FIGN,
18	37771701	37778500	0.151325	intergenic	,FOXG1,
2	202358601	202360300	0.151313	intergenic	NDUFB3,CFLAR,
18	22411401	22412700	0.151237	intergenic	C18H15orf40,BTBD1,
13	75352701	75355500	0.151231	intergenic	ZMYND8,NCOA3,
7	81110901	81112200	0.15105	intronic	DPF3,
7	83965801	83970000	0.150933	intronic	TTLL5,
11	60641801	60642800	0.150922	intronic	ARSG,
18	33593901	33595400	0.150899	intergenic	LOC101112678,MCP-3,
4	76501701	76502800	0.150871	intronic	RAMP3,
6	13481101	13486200	0.150831	intergenic	C6H4orf32,PITX2,
25	44854201	44855700	0.150719	intergenic	CXCL12,ZNF32,
17	63112301	63114600	0.150712	intergenic	TRPV4,MVK,
2	89168201	89172400	0.150648	intergenic	LOC101103702,LOC101106400,
2	240569101	240571200	0.150562	intronic	RSRP1,
2	107763801	107765800	0.150506	intronic	GALNTL6,
1	21297501	21303000	0.150465	intergenic	LOC101105863,LOC101113645,
16	60808001	60809200	0.150442	intergenic	DNAH5,CTNND2,
4	40890301	40896100	0.150377	intergenic	GNAT3,GNAI1,
2	152935701	152937800	0.150346	intergenic	NR4A2,KCNJ3,
8	38039001	38040000	0.15031	intergenic	FBXL4,MMS22L,
19	17606901	17608800	0.15022	intronic	RAD18,
1	114061501	114062600	0.150122	intergenic	NUF2,PBX1,
2	73185501	73186900	0.15012	intronic	RIC1,
1	208992401	208993700	0.150051	intergenic	TBL1XR1,NAALADL2,
8	19615201	19616900	0.150042	intergenic	CEP85L,SLC35F1,
8	87256201	87258000	0.150037	intronic	PDE10A,
26	3395701	3400000	0.150035	intronic	CSMD1,
15	5425801	5429600	0.150002	intronic	LOC105602407,
20	29579901	29620400	0.149924	exonic	LOC105603936,LOC105603801,LOC105603938,
17	51334701	51336600	0.149919	intergenic	ZNF664,CCDC92,
4	58281401	58283600	0.149839	intergenic	IMMP2L,DNAJB9,
1	29042001	29043600	0.14982	intergenic	DHCR24,TMEM61,
5	101594001	101595200	0.149819	intergenic	NUDT12,,
1	12278301	12284900	0.149793	exonic	EPHA10,
20	45567501	45568900	0.149739	intergenic	LOC101117887,LOC105603877,
21	42670001	42671600	0.149656	exonic	LOC101107147,
5	62053801	62056500	0.149651	intergenic	NMUR2,GRIA1,
15	76232601	76233600	0.149591	intergenic	LOC101122549,LOC101122811,
9	53035901	53037500	0.149583	intergenic	PEX2,LOC101118537,
1	186386501	186388100	0.149466	intergenic	MYLK,CCDC14,
4	36088501	36090400	0.149405	intergenic	SEMA3D,SEMA3A,
17	26083201	26084300	0.149283	intergenic	PCDH10,LOC101118560,
3	85117301	85118300	0.149223	intronic	DHX57,
1	53899101	53902400	0.149165	intergenic	LOC105614727,LOC105614730,
20	26888501	26898200	0.149149	intergenic	LOC106990117,LOC101105609,
1	107440901	107445100	0.149073	intergenic	LOC101111409,LOC101111677,
3	87328101	87329900	0.149032	intronic	LOC101122183,
17	18940001	18941000	0.148929	intergenic	NOCT,SLC7A11,
9	31472601	31475000	0.148883	intergenic	LOC101110602,LOC105609190,
3	182158701	182160000	0.148833	intronic	BICD1,
6	49126601	49135600	0.148805	intergenic	,PCDH7,
6	78336301	78337700	0.148758	intergenic	ADGRL3,TECRL,
6	98568601	98573600	0.148719	intergenic	GPAT3,NKX6-1,
16	23737101	23738200	0.14863	intronic	PLPP1,
12	27049601	27053100	0.148614	intronic	LOC101105347,
10	8365901	8367500	0.148565	intergenic	,,
18	38403001	38406200	0.148564	intergenic	LOC106991725,PRKD1,
12	12534001	12539200	0.148491	intergenic	LOC105611808,BRINP3,
5	96905101	96906500	0.148428	intergenic	CHD1,FAM174A,
9	6181301	6182500	0.14842	intergenic	ADGRB3,,
2	222761801	222762800	0.148369	intergenic	EPHA4,PAX3,
18	30671901	30673200	0.148363	intronic	SCAPER,
16	47183401	47187900	0.148357	intergenic	CDH9,CDH10,
11	22332101	22333300	0.148242	upstream;downstream	,
22	26788501	26793400	0.148234	intronic	SORCS1,
18	37821101	37822300	0.148217	intergenic	,FOXG1,
12	47125401	47128700	0.148116	intergenic	AJAP1,C12H1orf174,
25	20118401	20119600	0.1481	intergenic	REEP3,CTNNA3,
3	221288401	221289400	0.148099	intergenic	TBC1D22A,FAM19A5,
2	133283601	133287900	0.147961	intergenic	KIAA1715,ATP5G3,
5	93129301	93130400	0.147937	intergenic	PCSK1,CAST,
10	1297301	1298400	0.147868	intergenic	PCDH20,TDRD3,
17	24699701	24700800	0.147798	intergenic	PABPC4L,PCDH10,
2	2062701	2066400	0.14776	intergenic	DCDC2C,LOC101121314,
3	156984101	156985500	0.147632	intergenic	USP15,FAM19A2,
1	121425801	121435400	0.147586	intergenic	MIS18A,HUNK,
5	106782501	106791800	0.147521	intronic	TMEM232,
25	20553601	20560200	0.147454	intergenic	REEP3,CTNNA3,
5	106152001	106154700	0.147391	intergenic	MAN2A1,TMEM232,
16	5316401	5320700	0.147281	intergenic	STC2,BOD1,
1	245179601	245181700	0.147112	intergenic	LOC101108102,RASA2,
20	27668201	27683200	0.147104	intergenic	OLA-I,LOC101110973,
10	31317701	31321300	0.147044	intronic	MTUS2,
20	19882201	19883300	0.146986	exonic	TDRD6,
5	85324701	85327400	0.146955	intergenic	TMEM161B,MEF2C,
3	196025101	196027800	0.14691	intronic	PIK3C2G,
12	794801	806000	0.146878	intergenic	OPTC,LOC101106702,
4	99670601	99671900	0.146877	intergenic	MTPN,CHRM2,
23	15858701	15860300	0.146839	intergenic	PIK3C3,LOC101106129,
19	27639401	27651500	0.146818	intergenic	CNTN3,PDZRN3,
3	209046401	209047800	0.146813	intergenic	KCNA1,LOC105608581,
14	28295401	28304800	0.146803	intergenic	,LOC106991552,
17	41456301	41457500	0.146691	intergenic	FAM198B,LOC101108423,
5	55677901	55680700	0.146635	intergenic	PPP2R2B,STK32A,
4	32222001	32224900	0.146604	intergenic	CCDC126,DBF4,
1	206637201	206644800	0.146597	intergenic	KCNMB2,LOC101110986,
22	27163001	27171500	0.146537	intergenic	SORCS1,,
9	93595401	93596400	0.146337	intronic	TAF2,
4	12727701	12730400	0.146252	intergenic	ASB4,PDK4,
3	16179501	16180800	0.146208	intergenic	SOX11,CMPK2,
26	21151901	21153300	0.146155	intronic	SGCZ,
3	7045301	7048700	0.146144	intergenic	C3H9orf50,IER5L,
4	50648601	50650300	0.146141	intergenic	CTTNBP2,CFTR,
6	9505101	9509700	0.146071	intergenic	LOC101112318,NDST4,
3	182788801	182793400	0.14607	intergenic	METTL20,DENND5B,
22	26276201	26277300	0.146004	intergenic	SORCS3,SORCS1,
6	24610501	24611600	0.145977	intergenic	DDIT4L,LOC106990491,
15	7324601	7326800	0.145931	intergenic	TRPC6,PGR,
21	38426001	38427900	0.145894	intergenic	PAG9,LOC101106045,
21	1044201	1058100	0.145886	intergenic	CCDC67,SLC36A4,
14	25605801	25607100	0.145805	intergenic	GINS3,NDRG4,
12	68881301	68882800	0.145798	intergenic	NSL1,BATF3,
9	77975901	77977200	0.145759	intergenic	OSR2,STK3,
1	112522501	112524300	0.145655	intergenic	CCDC190,RGS4,
10	29592601	29593700	0.145629	intergenic	RXFP2,B3GLCT,
6	9021301	9022300	0.145617	intergenic	LOC101112318,NDST4,
25	27548001	27551000	0.145573	intronic	CDH23,
17	27842901	27845800	0.145447	intergenic	LOC101118560,C17H4orf33,
2	137596201	137599200	0.145412	intergenic	TLK1,GORASP2,
19	10897401	10900700	0.145386	intronic	ITGA9,
21	16806901	16810300	0.145373	intergenic	TENM4,NARS2,
5	90841601	90844000	0.145321	intronic	KIAA0825,
18	49005201	49006600	0.145254	intergenic	LOC101103187,LRFN5,
16	9951201	9952600	0.145166	intronic	MCCC2,
4	52267801	52270500	0.145096	intergenic	TES,TFEC,
8	4679201	4685800	0.144992	intronic	MEI4,
10	42014201	42016400	0.144936	intergenic	PCDH9,,
12	6211101	6213500	0.144929	intergenic	LOC101117007,LOC105616610,
21	20168401	20170000	0.144871	intergenic	LUZP2,CCDC179,
3	110422401	110428500	0.144762	intergenic	ATXN7L3B,KCNC2,
4	72732901	72734200	0.144692	intergenic	STEAP4,ZNF804B,
11	27441801	27445100	0.144668	intergenic	SLC25A35,ARHGEF15,
17	15691901	15695700	0.144611	intergenic	INPP4B,IL15,
26	24134701	24136000	0.144598	intergenic	PPP1R3B,TNKS,
21	48565901	48569000	0.144464	exonic	IGF2,
6	33161201	33163100	0.144312	intronic	CCSER1,
12	64130201	64132600	0.144284	exonic	RNF2,
2	28061701	28062700	0.144204	intergenic	LOC101111349,WNK2,
9	79749901	79752500	0.144161	intronic	CPQ,
4	72666401	72668300	0.144153	intergenic	STEAP4,ZNF804B,
10	13679201	13680200	0.144128	intergenic	DNAJC15,ENOX1,
25	27816001	27817300	0.144097	intergenic	PSAP,CHST3,
3	180563201	180564200	0.144004	intergenic	CARD10,USP18,
23	21097101	21098200	0.143956	intergenic	FHOD3,MOCOS,
2	81286701	81289400	0.14392	intergenic	MPDZ,NFIB,
2	126907801	126910600	0.143905	intergenic	LOC106990904,NEUROD1,
11	5406601	5408700	0.143851	intergenic	LOC101120850,TMEM100,
18	19228201	19229600	0.143838	intergenic	LOC101121378,LOC105603293,
7	99396001	99397200	0.143767	intergenic	RPS6KA5,LOC101115969,
7	83626001	83628200	0.143708	intergenic	BATF,LOC101108756,
8	34977501	34979800	0.143628	intronic	GRIK2,
2	186580501	186585100	0.143585	intergenic	TSN,CNTNAP5,
2	92759001	92763100	0.14352	intergenic	IZUMO3,LOC780442,
9	82098301	82101600	0.143514	intergenic	DPY19L4,ESRP1,
1	172566401	172567500	0.143397	intergenic	DPPA4,LOC101113722,
5	6787301	6792900	0.14332	intergenic	LOC101119214,LOC101119473,
5	8983101	8984200	0.143245	intergenic	LOC101116313,ADGRE2,
2	196319501	196329600	0.143216	intergenic	LOC106990202,SLC39A10,
5	106945801	106947100	0.143164	intergenic	SLC25A46,WDR36,
22	655401	658400	0.14315	intergenic	IPMK,LOC105604204,
7	1588101	1589500	0.143145	intergenic	EPB41L4A,NREP,
14	33115701	33121000	0.142971	intergenic	CDH11,CDH5,
12	77672101	77674000	0.142932	exonic	CACNA1S,
3	82879201	82884100	0.142926	intergenic	RPL10,SLC8A1,
3	55352301	55353700	0.142822	intergenic	,SUCLG1,
6	4992201	4998000	0.142816	intergenic	PRDM5,MAD2L1,
1	79796001	79798500	0.142743	intergenic	COL11A1,RNPC3,
21	38895801	38900300	0.142681	intergenic	LOC101107832,LOC101108093,
12	2091601	2093800	0.14261	exonic	NFASC,
17	58116601	58119200	0.142602	intergenic	C17H12orf49,MED13L,
10	25801001	25802400	0.142561	intronic	DCLK1,
1	173838901	173842500	0.142518	intergenic	DPPA4,LOC101113722,
27	4344801	4346200	0.142441	intergenic	NLGN4X,PUDP,
16	16327401	16329000	0.1424	intergenic	HTR1A,IPO11,
3	104438401	104441200	0.14232	intergenic	LOC101115527,MALL,
17	13110601	13111800	0.142319	intergenic	ANAPC10,HHIP,
4	91903801	91905700	0.142271	intergenic	PAX4,SND1,
12	13065601	13069300	0.142263	intergenic	LOC105611808,BRINP3,
12	4445501	4458200	0.14223	intergenic	LOC101114456,LOC101120001,
9	33719301	33720600	0.142225	intergenic	SNTG1,PCMTD1,
13	73460601	73462300	0.142214	intergenic	TKDP1,LOC101112752,
2	56222801	56228500	0.141994	intergenic	LOC101111526,TLE4,
9	91157301	91160200	0.141942	intergenic	LOC105616100,LOC101118963,
2	230376701	230379000	0.141837	exonic	PID1,
15	48319401	48329300	0.141823	intergenic	LOC101109298,LOC101109561,
9	82737601	82739600	0.141817	intergenic	CDH17,PDP1,
10	50394501	50403500	0.141729	intergenic	KLF12,TBC1D4,
2	245213201	245215100	0.141579	intergenic	VWA5B1,UBXN10,
6	25360001	25364600	0.141558	intergenic	LOC101122865,LOC101112223,
18	26859501	26861100	0.141531	intergenic	KLF13,APBA2,
8	79879401	79881200	0.141314	intergenic	NOX3,ARID1B,
8	62006301	62007300	0.141297	intergenic	IL20RA,IL22RA2,
17	38307501	38308600	0.141293	intergenic	FSTL5,LOC101111319,
8	22773501	22776400	0.14129	intergenic	LOC101107200,HS3ST5,
14	2713701	2714800	0.141233	intergenic	TERF2IP,CNTNAP4,
3	205468601	205471200	0.141108	exonic	LOC105608615,
6	2632101	2649900	0.1411	intergenic	NPY1R,NAF1,
11	9280501	9284900	0.141057	intergenic	RAD51C,PPM1E,
1	231539601	231540600	0.141015	intergenic	ARHGEF26,LOC101122074,
2	143240301	143245200	0.140994	intergenic	SCN2A,SCN3A,
26	12894001	12896100	0.140975	intergenic	LOC106990148,CDKN2AIP,
22	2789101	2790500	0.14097	intergenic	ZWINT,PCDH15,
22	29623601	29626700	0.140887	intergenic	ADD3,MXI1,
25	2928201	2930200	0.140867	intergenic	LOC105613978,LOC105604896,
4	106631201	106635800	0.140846	intergenic	LOC101117413,LOC101117664,
8	52710801	52712000	0.140833	intergenic	RIPPLY2,LOC101116409,
16	30837301	30838500	0.140639	intergenic	FGF10,NNT,
3	30292101	30293800	0.140622	intergenic	TDRD15,KLHL29,
20	461701	464500	0.140556	intronic	KHDRBS2,
12	52638401	52639500	0.140528	intergenic	LOC105601879,C12H1orf158,
15	4846901	4848300	0.140451	intronic	DYNC2H1,
1	26840001	26841300	0.140434	intronic	LOC101116001,
25	27861001	27866200	0.140394	exonic	CHST3,
1	178500401	178503300	0.140378	intronic	GAP43,
18	39571401	39575600	0.140239	intergenic	PRKD1,LOC105603172,
7	15445501	15447400	0.14017	intergenic	ANP32A,LOC101106331,
1	156876201	156885700	0.140081	intergenic	NSUN3,,
1	214543701	214545200	0.140073	intergenic	RPL22L1,SLC7A14,
16	54695301	54698300	0.139934	intergenic	CDH18,BASP1,
7	141501	143800	0.139895	intergenic	,MCC,
16	49270701	49271900	0.139864	intergenic	LOC106991649,CDH12,
12	4793501	4794700	0.139844	intronic	CR1L,
17	25641401	25651600	0.139761	intergenic	PCDH10,LOC101118560,
24	506201	512200	0.139738	exonic	WDR90,RHBDL1,
13	49058101	49061500	0.139716	intergenic	LOC101117953,HAO1,
17	32411701	32412800	0.139688	intergenic	FAT4,ANKRD50,
5	1565301	1566400	0.139647	intergenic	RUFY1,ADAMTS2,
1	115766401	115767400	0.139645	intronic	TMCO1,
11	11245801	11246800	0.139627	intronic	BCAS3,
23	28188101	28189300	0.139626	intergenic	DSC3,CDH2,
10	7222201	7224700	0.139547	intergenic	PCDH17,,
10	41619201	41737100	0.139517	intergenic	PCDH9,,
7	90954101	90957500	0.139432	intergenic	LOC105615807,LOC101113416,
23	32497601	32500300	0.139389	intergenic	HRH4,IMPACT,
5	77697501	77699300	0.139341	intronic	WWC1,
15	16095301	16099100	0.139282	intronic	GUCY1A2,
17	8399301	8405700	0.13927	intergenic	LOC106991695,NR3C2,
1	84308801	84311200	0.13927	intronic	VAV3,
1	273107201	273112500	0.139263	intergenic	LOC105605056,SATB1,
15	72990001	72994900	0.139241	intergenic	CD82,TSPAN18,
12	67847601	67850100	0.139199	intergenic	PROX1,RPS6KC1,
17	28471901	28473700	0.139108	intronic	SCLT1,
3	216856301	216860900	0.139071	exonic	LOC101114261,
2	162009701	162015800	0.138867	intergenic	LOC105609660,,
15	46526001	46529100	0.13886	intergenic	LOC101121198,LOC101121451,
5	11265601	11266600	0.138851	intergenic	LOC101103644,LOC101108911,
1	269318701	269328200	0.138828	exonic	LOC101110904,
11	18844401	18850400	0.138809	intergenic	LOC101118202,LOC101102156,
2	33398101	33405500	0.138793	exonic	LOC101114490,
18	66744601	66752800	0.138784	exonic	CKB,
6	44115901	44118900	0.138667	intronic	SOD3,
13	67974901	67975900	0.138664	intergenic	DHX35,MAFB,
15	1183201	1190900	0.138614	intergenic	AASDHPPT,KBTBD3,
19	7001	17900	0.138523	intergenic	,MRPS24,
4	83340301	83342900	0.138476	intergenic	ANKRD7,KCND2,
6	33638701	33640600	0.138396	intronic	CCSER1,
19	24765901	24817400	0.138367	intergenic	LOC105603623,CNTN6,
13	72147301	72149100	0.13834	intergenic	OSER1,GDAP1L1,
27	1038201	1040600	0.138335	intronic	DHRSX,
8	70411101	70414700	0.13833	intronic	GRM1,
24	8887901	8891000	0.138242	intronic	GRIN2A,
2	203080301	203083600	0.138202	intronic	CDK15,
8	52590501	52596900	0.138143	intronic	LOC101117851,
1	217753401	217757400	0.138134	intronic	WDR49,
7	2616501	2625300	0.138065	intergenic	YTHDC2,KCNN2,
19	17619201	17623700	0.138057	intronic	RAD18,
6	8811201	8817200	0.138029	intergenic	TRAM1L1,LOC101112318,
5	105340401	105345400	0.137959	intronic	FER,
1	109843201	109849400	0.137953	intergenic	CD84,SLAMF1,
14	30786501	30787900	0.137914	intergenic	CDH8,CDH11,
8	16366501	16368800	0.13789	intergenic	LOC105615953,GJA1,
15	25888601	25891000	0.137887	intergenic	CADM1,BUD13,
4	108414501	108415800	0.137837	intergenic	TPK1,CNTNAP2,
2	26999101	27001300	0.137827	intronic	SPTLC1,
10	18703701	18705200	0.137724	intergenic	RCBTB2,CYSLTR2,
1	96887201	96898900	0.13771	intergenic	LOC101112864,LOC101112943,
15	12598801	12599800	0.137707	intergenic	LOC101102333,JRKL,
1	269316201	269318700	0.137702	exonic	LOC101110904,
9	10795601	10797900	0.13751	intergenic	EYS,PHF3,
3	16058801	16060600	0.137362	intergenic	SOX11,CMPK2,
3	53895701	53898900	0.137339	intergenic	,,
2	212387901	212389000	0.137159	intronic	ERBB4,
1	55568301	55571200	0.137104	intergenic	ADGRL4,,
19	37654901	37656300	0.137082	exonic	THOC7,
16	55596601	55597800	0.137038	intergenic	CDH18,BASP1,
1	223572101	223580400	0.13689	intergenic	LOC101103029,OTOL1,
17	53458101	53460200	0.136878	intronic	CAMKK2,
2	163241301	163250000	0.136866	intergenic	,ZEB2,
13	9709401	9715200	0.136654	intronic	KIF16B,
5	96143501	96145900	0.136647	intergenic	CHD1,FAM174A,
6	81829301	81831500	0.136568	intergenic	EPHA5,LOC101120496,
23	47855601	47856700	0.136435	intronic	ZBTB7C,
5	29097201	29098900	0.136434	intergenic	ZNF474,LOX,
1	262234601	262235700	0.136367	intergenic	AIRE,PFKL,
18	45651201	45653800	0.136338	intergenic	NKX2-1,LOC106991727,
2	196508501	196509800	0.136301	intergenic	LOC106990202,SLC39A10,
8	45685501	45691800	0.136291	intergenic	EPHA7,LOC101107795,
25	20419201	20420300	0.136248	intergenic	REEP3,CTNNA3,
3	56503001	56505600	0.136159	intergenic	DNAH6,KCMF1,
16	6470701	6472200	0.136104	intergenic	LOC105602668,MSX2,
15	23590701	23591800	0.136035	intergenic	DRD2,TMPRSS5,
12	41675001	41676300	0.136029	exonic	LZIC,
2	19761901	19763800	0.135902	intergenic	SMC2,CYLC2,
13	10744101	10747900	0.135875	intergenic	PFKFB3,PRKCQ,
22	27962601	27971000	0.135766	intergenic	SORCS1,XPNPEP1,
5	21127301	21128400	0.135576	intergenic	LOC101104062,CHSY3,
3	161818501	161819900	0.135526	intergenic	INHBC,R3HDM2,
6	69871401	69876300	0.135509	intergenic	PDGFRA,KIT,
5	84437101	84441500	0.135496	intergenic	CCNH,LOC106991202,
2	222996501	223001200	0.135495	intergenic	EPHA4,PAX3,
15	11357101	11359300	0.135461	intergenic	LOC105602128,LOC101102333,
25	14759501	14761200	0.135393	intronic	FAM13C,
11	10240101	10242300	0.135374	intergenic	PTRH2,TUBD1,
16	43475001	43478600	0.135323	intergenic	CDH6,,
21	13915501	13918400	0.135222	intergenic	FAM181B,LOC101114987,
13	28831301	28832700	0.135183	intronic	FAM171A1,
1	159260901	159262000	0.13517	intergenic	,EPHA6,
6	77783701	77784700	0.135127	intergenic	ADGRL3,TECRL,
3	144512901	144516400	0.135086	intergenic	GXYLT1,PDZRN4,
25	4708301	4716100	0.135063	intronic	DISC1,
1	137576901	137578000	0.135008	intergenic	C1H21orf91,BTG3,
1	66696201	66700700	0.134982	intergenic	ZNF326,LOC443297,
1	87798701	87801200	0.134981	exonic	LOC101113807,
9	5285501	5289400	0.134897	intronic	ADGRB3,
1	51531101	51533100	0.134891	intergenic	ASB17,ST6GALNAC3,
26	43671101	43673500	0.13486	intergenic	ZNF385D,,
12	78722501	78727700	0.134846	intronic	NAV1,
11	10599701	10604800	0.1348	intronic	MED13,
2	187355301	187361900	0.134777	intergenic	TSN,CNTNAP5,
2	170188601	170192600	0.134671	intergenic	LRP1B,NXPH2,
12	9897001	9901800	0.134592	intergenic	,CDC73,
15	53620501	53621700	0.134534	intergenic	UVRAG,WNT11,
9	10092801	10096600	0.134505	intergenic	,EYS,
2	76332301	76333700	0.134412	intergenic	PTPRD,LOC101120476,
4	7553301	7555100	0.13437	exonic	UPP1,
2	216792701	216797600	0.134347	intergenic	FN1,MREG,
1	157144701	157145700	0.134258	intergenic	NSUN3,,
25	19838201	19839400	0.134192	intergenic	REEP3,,
2	214510001	214512200	0.134183	intronic	SPAG16,
2	214224701	214227700	0.13413	intergenic	IKZF2,SPAG16,
6	14947001	15005400	0.134053	exonic	ENPEP,
12	16634701	16638500	0.134048	intergenic	,KCTD3,
2	234557201	234558300	0.134048	intronic	KHDRBS1,
8	18113901	18119100	0.134036	intergenic	LOC101122794,MAN1A1,
5	70376501	70381000	0.133999	intronic	GABRB2,
18	41141201	41147200	0.133987	exonic	NUBPL,
24	32297701	32298800	0.133982	intergenic	LOC105604842,GATSL2,
1	58484201	58486200	0.133957	intergenic	ADGRL2,TTLL7,
6	84826501	84830200	0.133948	intergenic	SULT1B1,SULT1E1,
3	152450901	152452200	0.133895	intergenic	CAND1,GRIP1,
15	67201501	67203200	0.133887	intergenic	,LRRC4C,
17	29557701	29558700	0.133842	intronic	HSPA4L,
3	169549901	169551700	0.133798	intronic	ANO4,
5	30431901	30434000	0.133783	intergenic	LOC105613133,PRR16,
5	106710001	106720400	0.133761	intronic	TMEM232,
23	6532401	6535700	0.133755	intergenic	LOC101103027,SOCS6,
2	113381501	113382700	0.133687	intronic	ARHGEF4,
11	5084301	5092800	0.133684	intergenic	STXBP4,LOC105606925,
8	31849301	31850900	0.133663	intergenic	PREP,POPDC3,
3	135615501	135621000	0.133543	intronic	FAM186A,
24	35379701	35382300	0.133481	intergenic	PLOD3,LOC101121996,
5	84943201	84944400	0.133421	intergenic	LOC106991202,TMEM161B,
3	148135901	148138400	0.13321	intronic	CPNE8,
15	8359801	8362200	0.133202	intronic	CNTN5,
14	14677201	14684900	0.133198	intergenic	MYLK3,GPT2,
14	17887701	17889400	0.13317	intergenic	ZNF423,CNEP1R1,
27	69984601	69990000	0.133039	intergenic	LOC101109338,POU3F4,
1	118317501	118322500	0.133034	intergenic	GPR161,TIPRL,
1	204868701	204871100	0.133031	intergenic	TTC14,PEX5L,
13	3852201	3857800	0.133002	intergenic	JAG1,MRPL40,
1	267456901	267457900	0.132964	intronic	DYRK1A,
1	182002301	182004600	0.132953	intergenic	IGSF11,C1H3orf30,
6	109248701	109250300	0.132945	intergenic	BOD1L1,CPEB2,
22	3161301	3162300	0.132843	intergenic	ZWINT,PCDH15,
7	6969101	6978500	0.132839	intergenic	POC5,SV2C,
1	208948801	208950700	0.132827	intergenic	TBL1XR1,NAALADL2,
12	4075801	4077000	0.132818	intergenic	FCAMR,C12H1orf116,
26	20569601	20570700	0.1328	intronic	SGCZ,
20	26419801	26427500	0.132796	exonic	LOC101123672,
8	26213801	26219400	0.132794	intergenic	REV3L,KIAA1919,
2	46389301	46391500	0.132771	intergenic	LOC105607498,LOC101123612,
15	13379601	13381200	0.132739	intronic	MAML2,
8	25807301	25808800	0.132715	intergenic	WISP3,FYN,
4	35801401	35803000	0.132712	intergenic	SEMA3D,SEMA3A,
9	94306501	94309100	0.132662	intronic	SNTB1,
1	52488501	52490300	0.132573	intergenic	ST6GALNAC3,ST6GALNAC5,
2	117338901	117340100	0.132527	intergenic	BIN1,LOC105608784,
16	52060301	52066100	0.132488	intergenic	CDH12,LOC101121710,
11	51112301	51116700	0.132368	intergenic	RPTOR,NPTX1,
3	102997501	102999500	0.132333	intronic	TMEM131,
16	19163301	19165400	0.132307	intergenic	DEPDC1B,LOC101108953,
2	247662101	247664400	0.132244	intergenic	ACTL8,ARHGEF10L,
16	41071801	41075200	0.132226	intergenic	SUB1,ZFR,
1	60598501	60600700	0.132162	intergenic	PRKACB,SAMD13,
6	23944301	23946400	0.1321	intergenic	PPP3CA,EMCN,
6	18779501	18780500	0.132025	intergenic	DKK2,GIMD1,
12	5806501	5813000	0.131913	intergenic	LOC101116750,LOC101117007,
9	82895601	82897800	0.13187	intergenic	PDP1,TMEM67,
8	33279401	33282000	0.131853	intergenic	HACE1,GRIK2,
8	30148901	30151100	0.131847	intergenic	CD24,QRSL1,
9	54699201	54700700	0.131735	intronic	IL7,
1	21446601	21450700	0.131727	intergenic	LOC101106121,PDZK1IP1,
2	65398601	65400800	0.131714	intronic	TRPM3,
3	12294201	12295300	0.131599	intergenic	CRB2,STRBP,
2	205197701	205199100	0.131561	intergenic	ICOS,PARD3B,
15	11649101	11650300	0.131527	intergenic	LOC101102333,JRKL,
3	53725301	53729100	0.131409	intergenic	CTNNA2,,
15	78830201	78835700	0.131383	downstream	LOC101108776,
10	42616001	42618800	0.13135	intergenic	PCDH9,KLHL1,
2	63230601	63232700	0.131318	intergenic	ANXA1,ALDH1A1,
6	102100301	102108000	0.131256	exonic	LOC101112483,LOC106991241,
4	1139801	1151700	0.131239	intergenic	VSTM2A,LOC105614180,
2	180041501	180042700	0.131115	intronic	DPP10,
12	78590201	78598700	0.131084	exonic	LOC101112664,
1	271289201	271290800	0.131074	intronic	RFTN1,
16	53997501	54001800	0.131038	intergenic	CDH18,BASP1,
8	22682401	22684600	0.13101	intergenic	LOC101107200,HS3ST5,
9	94317601	94318700	0.130869	intronic	SNTB1,
18	68142901	68144000	0.130771	exonic	BTBD6,
2	55988301	55994300	0.130758	intergenic	LOC101119878,LOC101111526,
19	27721401	27727500	0.130708	intergenic	CNTN3,PDZRN3,
9	13333701	13344600	0.1307	exonic	GPT,
7	98258101	98260500	0.130666	intronic	EFCAB11,
5	61803101	61808800	0.130615	intergenic	NMUR2,GRIA1,
22	10061301	10062500	0.130536	intergenic	LOC101122743,LOC101119862,
2	69744401	69745900	0.130471	intergenic	DMRT2,SMARCA2,
16	30904801	30909200	0.13046	intergenic	FGF10,NNT,
4	112265001	112394500	0.130381	exonic	LOC101122778,LOC101110230,LOC101110502,LOC101123031,
4	89582401	89584800	0.130375	intergenic	LOC101102641,LOC101103150,
14	54374001	54376500	0.130298	intronic	PLEKHA4,
1	112009901	112012600	0.130238	intronic	UAP1,
2	73458001	73461100	0.130237	intergenic	ERMP1,MLANA,
1	37068001	37080900	0.13017	intergenic	INADL,KANK4,
2	209739301	209740600	0.130127	intergenic	PTH2R,LOC101107339,
2	122958401	122961500	0.130079	intergenic	FSIP2,ZNF804A,
10	66555901	66557700	0.130048	intronic	GPC5,
4	13952701	13954200	0.129993	intergenic	SLC25A13,DLX6,
4	99361801	99364000	0.129926	intergenic	FAM180A,LUZP6,
6	47755001	47757200	0.129918	intergenic	LOC101106847,,
12	75652401	75653800	0.129867	intronic	PTPRC,
10	44484401	44486500	0.129841	intronic	KLHL1,
3	134927201	134930000	0.129831	downstream	LOC101116975,
1	178285301	178288300	0.129809	intergenic	ZBTB20,LOC101103522,
3	117290501	117291900	0.129808	intronic	PPFIA2,
25	40555201	40557300	0.129793	exonic	GRID1,
25	11130101	11134200	0.129771	intergenic	ZP4,CHRM3,
13	82122101	82130700	0.129741	intergenic	DOK5,,
1	134791701	134801600	0.129673	intronic	LOC101120465,
9	70866001	70868000	0.129665	intergenic	OXR1,ZFPM2,
5	106133701	106135500	0.129633	intergenic	MAN2A1,TMEM232,
3	155822601	155824500	0.129628	intergenic	TMEM5,LOC106990998,
9	39421001	39424300	0.129606	intergenic	CHD7,CLVS1,
9	7654001	7693900	0.1296	intergenic	ADGRB3,,
2	85046401	85049000	0.129598	intronic	CNTLN,
17	54016501	54018200	0.129586	intergenic	PPTC7,TCTN1,
5	30032001	30033100	0.129488	intergenic	FTMT,LOC105613133,
16	8994701	8998000	0.129462	intergenic	LOC101115733,ZNF366,
15	15530701	15532100	0.129451	intronic	CWF19L2,
1	110237301	110316300	0.129328	exonic	ITLN,ITLN2,
1	135976601	135977800	0.129272	intergenic	LOC105605728,TMPRSS15,
2	123424201	123425200	0.129257	intergenic	FSIP2,ZNF804A,
2	111203101	111204400	0.129247	intronic	LOC105611786,
3	72365001	72368300	0.129239	intergenic	,NRXN1,
25	17287101	17288500	0.129196	intergenic	TMEM26,C25H10orf107,
18	38540801	38547000	0.129113	intergenic	LOC106991725,PRKD1,
10	74633601	74637900	0.129111	intronic	FARP1,
18	66355901	66363700	0.129064	intergenic	CDC42BPB,EXOC3L4,
10	7285201	7287200	0.128958	intergenic	PCDH17,,
17	22808001	22809300	0.128833	intergenic	,PABPC4L,
16	59074801	59075800	0.12875	intergenic	FAM105A,DNAH5,
10	73490201	73497100	0.128702	intergenic	OXGR1,MBNL2,
16	29794301	29795400	0.128677	intergenic	HCN1,MRPS30,
22	10113301	10114500	0.128664	intergenic	LOC101122743,LOC101119862,
2	85150501	85152400	0.128664	intronic	CNTLN,
18	40958601	40965500	0.128626	intronic	NUBPL,
17	6962701	6964000	0.128615	intronic	LRBA,
23	8016501	8018100	0.12856	intergenic	DOK6,CCDC102B,
6	91721601	91731100	0.128526	intergenic	CCNG2,CXCL13,
4	17146801	17155300	0.128487	intergenic	NXPH1,NDUFA4,
27	3461201	3462300	0.128473	intronic	NLGN4X,
5	17140701	17142500	0.12845	downstream	LOC101114610,
3	182149201	182152900	0.128408	intronic	BICD1,
16	4109201	4110800	0.128391	intergenic	UBTD2,SH3PXD2B,
6	116235401	116236500	0.128336	exonic	CTBP1,
10	64724501	64727900	0.128323	intergenic	SLITRK5,GPC5,
5	80506901	80511100	0.128321	intergenic	XRCC4,VCAN,
2	214540001	214541100	0.128276	intronic	SPAG16,
7	10632901	10636200	0.128257	intergenic	CMYA5,MTX3,
1	186820801	186823400	0.12803	intronic	KALRN,
12	20252001	20253200	0.128007	intergenic	TGFB2,LOC106991450,
3	154018201	154021600	0.127953	intergenic	HMGA2,MSRB3,
21	1115001	1116300	0.127951	intergenic	CCDC67,SLC36A4,
3	31362401	31366700	0.127951	intronic	ATAD2B,
22	31030701	31034400	0.1279	intergenic	ADRA2A,GPAM,
21	20322401	20323900	0.127895	intergenic	LUZP2,CCDC179,
18	51850701	51853800	0.127878	intergenic	LRFN5,LOC101104431,
7	56562001	56565800	0.12786	intergenic	AP4E1,SPPL2A,
15	76312501	76313800	0.127695	intergenic	LOC101102758,LOC101123067,
23	28691301	28692500	0.127691	intergenic	,CDH2,
8	54443201	54444300	0.127645	intronic	LAMA2,
10	66574801	66576900	0.127618	intronic	GPC5,
20	764901	812300	0.127564	intronic	KHDRBS2,
4	38873901	38879600	0.127536	intergenic	CACNA2D1,HGF,
1	101946401	101949100	0.127494	upstream	LOC105615728,
6	16311601	16314800	0.127486	intronic	COL25A1,
15	7078501	7082100	0.12747	intergenic	TRPC6,PGR,
4	118527601	118530400	0.12732	intergenic	DNAJB6,NCAPG2,
3	104389901	104392300	0.127289	intronic	LOC101115527,
14	22507001	22508300	0.127276	intergenic	IRX3,IRX5,
1	17513901	17516200	0.127274	intergenic	LOC101105126,LOC101105378,
3	203228101	203232100	0.127189	intergenic	LOC101120233,LOC101120486,
1	52838101	52840500	0.127164	intronic	PIGK,
6	51229801	51235400	0.127159	intergenic	PCDH7,,
13	79139201	79140800	0.127127	intergenic	SALL4,LOC101120007,
2	216108401	216112800	0.127114	intronic	ABCA12,
17	71939901	71941900	0.127096	intergenic	CDC45,C17H22orf29,
2	178036701	178041000	0.127081	intergenic	ACTR3,LOC105612683,
8	51144001	51146100	0.127043	intergenic	NT5E,TBX18,
10	72438701	72440500	0.127	intronic	UGGT2,
4	49807301	49808600	0.126977	intergenic	EPDR1,STARD3NL,
2	57061401	57062700	0.126973	intergenic	TLE4,PSAT1,
3	137326801	137449800	0.126915	exonic	LOC101123028,LOC101123547,LOC101101975,
18	66649001	66650300	0.12683	intronic	MARK3,
15	76779501	76782400	0.126821	intergenic	LOC101110175,LOC101110447,
3	141565001	141569200	0.126804	intronic	NELL2,
11	38735401	38736600	0.126768	intergenic	SRCIN1,C11H17orf96,
3	114554401	114555900	0.126761	intergenic	NAV3,SYT1,
24	227001	228000	0.12676	upstream	RGS11,
1	213812901	213816800	0.126735	exonic	PLD1,
1	81077401	81078600	0.126715	intergenic	LOC101119090,,
16	60639801	60641600	0.126689	intergenic	DNAH5,CTNND2,
18	35377201	35380300	0.126586	intergenic	STXBP6,NOVA1,
17	46144001	46147200	0.126582	intergenic	STX2,RIMBP2,
2	211021401	211025500	0.126581	intergenic	MYL1,LANCL1,
11	18826901	18830100	0.126536	intergenic	LOC106991396,LOC101118202,
2	194935801	194941800	0.126531	intergenic	TMEFF2,LOC106990202,
1	236696301	236700200	0.126522	exonic	TM4SF1,
23	43916901	43918200	0.126439	intergenic	MC2R,SETBP1,
23	56299101	56305000	0.126431	intronic	WDR7,
22	15758401	15763100	0.1264	intergenic	LOC101107056,LOC101107486,
13	72095201	72096200	0.126382	intronic	JPH2,
4	94552301	94553600	0.126323	intergenic	KLF14,MKLN1,
21	20939801	20944600	0.126318	intergenic	LUZP2,CCDC179,
5	8953501	8964800	0.126313	exonic	LOC101116313,
13	71089601	71090600	0.126303	intronic	PTPRT,
18	35999401	36016400	0.126292	intergenic	NOVA1,,
16	18965901	18967000	0.126291	intergenic	DEPDC1B,LOC101108953,
13	72964101	72965700	0.12629	intergenic	PI3,LOC101108152,
3	48926901	48958800	0.126249	intergenic	LRRTM4,LOC101120996,
3	40279201	40280500	0.126163	intergenic	C1D,ETAA1,
6	325001	328800	0.126071	intergenic	APELA,MARCH1,
23	8474801	8476000	0.126031	intergenic	CCDC102B,TMX3,
1	97192101	97194700	0.125955	intronic	CHD1L,
26	929201	933100	0.125899	intergenic	DLGAP2,CLN8,
3	117745101	117749000	0.125872	intergenic	LOC101105993,CCDC59,
6	82060701	82061700	0.125773	intergenic	EPHA5,LOC101120496,
1	63072101	63073800	0.125769	intergenic	LOC101116002,LOC101116267,
1	149959201	149963900	0.125763	intergenic	,CADM2,
23	74301	75600	0.125746	intergenic	,LOC101105794,
1	221157401	221158600	0.125741	intergenic	LOC101116449,LOC101103029,
2	108754501	108758700	0.125741	intergenic	GALNTL6,LOC105608622,
1	34532601	34534300	0.1256	intergenic	LOC101121820,LOC101104943,
12	63121301	63122900	0.12559	intronic	TSEN15,
5	19383901	19387900	0.125579	intergenic	IL5,IRF1,
5	85137101	85138300	0.125497	intergenic	TMEM161B,MEF2C,
1	14604301	14609500	0.125438	intergenic	TMCO2,ZMPSTE24,
2	2945701	2947200	0.125414	exonic	CDK5RAP2,
13	4679101	4680100	0.125376	intergenic	MRPL40,BTBD3,
6	62537201	62550900	0.125365	intergenic	GRXCR1,KCTD8,
9	22655101	22657600	0.12534	intergenic	EFR3A,ADCY8,
14	32497201	32498300	0.125296	intergenic	CDH11,CDH5,
4	45569401	45575700	0.125276	intergenic	ORC5,KMT2E,
6	109308601	109316800	0.125213	intergenic	BOD1L1,CPEB2,
10	82011901	82013000	0.125198	intergenic	ARGLU1,FAM155A,
4	32359601	32360600	0.125191	downstream	LOC106991125,
18	62567601	62569600	0.125186	intergenic	,BCL11B,
20	21033501	21037300	0.125057	intronic	PTCHD4,
10	28075901	28077700	0.125051	intronic	STARD13,
1	132547001	132549700	0.125008	intergenic	,NCAM2,
10	33748901	33750300	0.124991	intronic	LOC101115632,
3	23231101	23236800	0.124899	intergenic	LOC101105319,NBAS,
1	97966601	97968700	0.124848	intergenic	PDZK1,RNF115,
1	19805901	19806900	0.124799	intergenic	TESK2,LOC101111334,
21	18321001	18322100	0.124784	intronic	LOC101117547,
23	17173701	17176600	0.124781	intergenic	LOC101106384,,
14	28002801	28003800	0.124758	intergenic	,LOC106991552,
23	41356001	41359500	0.124732	intergenic	PTPRM,RAB12,
13	81840701	81841800	0.124716	intergenic	DOK5,,
1	240679901	240682500	0.124711	intergenic	PLOD2,LOC101105302,
7	65002501	65007200	0.12464	exonic	LOC105615734,
23	5835801	5837600	0.124636	intergenic	CBLN2,LOC101103027,
21	5210601	5212100	0.124596	intergenic	LOC101111675,LOC101121468,
2	59774201	59782200	0.124565	intergenic	PRUNE2,GCNT1,
20	16789901	16791500	0.124563	intronic	CUL9,
1	70345001	70346600	0.124496	intronic	ABCA4,
2	91597901	91601400	0.124403	intergenic	ELAVL2,LOC105608393,
1	68431301	68432700	0.124402	intronic	EPHX4,
17	4996101	4999500	0.124355	intergenic	TMEM154,FBXW7,
23	15328701	15329700	0.124302	intergenic	PIK3C3,LOC101106129,
5	95743901	95750300	0.124302	intergenic	CHD1,FAM174A,
8	37602401	37603500	0.124301	intergenic	FAXC,FBXL4,
4	112719001	112723700	0.124265	intergenic	LOC101102142,TMEM176B,
1	110337701	110344200	0.124201	exonic	ITLN2,
6	31761301	31763300	0.12418	intronic	GRID2,
17	10659801	10661100	0.124149	intergenic	EDNRA,TTC29,
27	53894401	54107700	0.124082	exonic	ZNF41,ZNF157,
10	9547701	9555100	0.123975	intergenic	,LOC105610339,
1	257541401	257545200	0.12397	exonic	SH3BGR,
2	78271501	78274900	0.123943	intergenic	LOC101120476,,
24	36131301	36133200	0.123902	intergenic	LAMTOR4,LOC105604792,
6	7508501	7509600	0.123888	intergenic	NDST3,TRAM1L1,
18	5892401	5897200	0.12386	intergenic	ADAMTS17,LYSMD4,
11	32041501	32049000	0.123828	intergenic	HS3ST3B1,PMP22,
1	275167001	275170700	0.123782	exonic	KAT2B,
14	42308601	42309700	0.123757	intronic	ANKRD27,
1	33907601	33908600	0.123672	intronic	FGGY,
15	61079201	61080300	0.12366	intergenic	LOC105602333,WT1,
24	41383501	41394100	0.123648	intergenic	LOC105604880,GPR146,
9	80951501	80952500	0.123626	intergenic	GDF6,C9H8orf37,
1	35132301	35138300	0.123584	intergenic	C1H1orf87,NFIA,
6	115867601	115868600	0.123584	exonic	NELFA,
10	59379001	59381400	0.123555	intergenic	SLITRK1,SLITRK6,
14	60387201	60390900	0.12349	upstream	ZNF787,
23	12930801	12932200	0.123424	intergenic	SYT4,PIK3C3,
3	106400401	106402300	0.12342	intergenic	ZC3H6,TSPAN8,
16	54088301	54090000	0.123336	intergenic	CDH18,BASP1,
4	94449001	94450600	0.123305	intergenic	TSGA13,KLF14,
20	23380501	23381700	0.123298	intergenic	TFAP2B,PKHD1,
6	36528201	36534400	0.12327	intronic	PKD2,
14	58718301	58719700	0.123267	intergenic	MYADM,PRKCG,
8	39550401	39552900	0.123215	intronic	MMS22L,
3	193133201	193134400	0.123168	intergenic	LDHB,GYS2,
22	22179301	22184500	0.123128	intergenic	PSD,FBXL15,
7	57690901	57692500	0.122941	intronic	FAM227B,
2	49437701	49440700	0.122896	exonic	ANP32B,
2	31027301	31028300	0.122886	intronic	FANCC,
2	215643201	215656600	0.122867	intergenic	VWC2L,BARD1,
11	15686201	15687600	0.122744	intronic	ASIC2,
2	23728101	23729500	0.122721	intronic	SHC3,
2	120754301	120756300	0.122675	intergenic	GULP1,TFPI,
2	131933001	131934000	0.122671	intergenic	HNRNPA3,MTX2,
9	54281201	54286800	0.122667	intergenic	PEX2,LOC101118537,
8	13837401	13838900	0.122656	intronic	NKAIN2,
11	23703101	23709200	0.122606	exonic	LOC101120175,
1	97403101	97404900	0.122568	intergenic	LOC101113720,BCL9,
7	36898701	36901800	0.122543	intergenic	RPL10L,MDGA2,
2	54571701	54578700	0.122506	exonic	LOC101110483,
3	100999501	101000500	0.122506	intronic	AFF3,
17	37500101	37503000	0.122502	intergenic	FSTL5,LOC101111319,
4	101858401	101862900	0.122467	intergenic	AKR1D1,TRIM24,
27	76440201	76442900	0.122464	intergenic	LOC101106825,LOC105605697,
11	31487001	31488100	0.122433	intergenic	HS3ST3A1,LOC101105425,
25	12914001	12916300	0.122433	intergenic	ZNF33B,LOC105604929,
2	117961601	117970000	0.122389	intergenic	C2H2orf88,MSTN,
2	239732201	239734700	0.122349	intronic	CEP85,
7	84947501	84950500	0.122334	intergenic	VASH1,ANGEL1,
2	63965501	63969400	0.122291	intronic	GDA,
9	276001	287500	0.122272	intergenic	LOC101121783,LOC105616106,
5	33681701	33690600	0.122269	intergenic	DTWD2,SEMA6A,
5	81704801	81706200	0.122266	intergenic	EDIL3,,
25	14341501	14344500	0.12223	intergenic	BICC1,PHYHIPL,
19	26783201	26789500	0.122224	intergenic	CHL1,CNTN3,
3	129976101	129977400	0.122214	intergenic	CRADD,PLXNC1,
16	8705801	8711200	0.122196	intergenic	FCHO2,TNPO1,
10	12972301	12973400	0.122164	intergenic	AKAP11,TNFSF11,
1	46576201	46579900	0.122091	intergenic	ZRANB2,NEGR1,
1	49091201	49093200	0.122069	intergenic	NEGR1,LRRIQ3,
13	70725801	70727100	0.122052	intronic	PTPRT,
9	66709601	66713600	0.122036	intergenic	CSMD3,KCNV1,
1	158266001	158267000	0.122016	intergenic	NSUN3,EPHA6,
22	10071301	10074100	0.122012	intergenic	LOC101122743,LOC101119862,
2	154696801	154706200	0.121999	intergenic	GALNT13,ARL6IP6,
3	210199501	210201200	0.121998	intergenic	PRMT8,LOC101118175,
6	34744801	34748400	0.121969	intergenic	MMRN1,SNCA,
6	80707201	80716200	0.121902	intronic	EPHA5,
8	34566401	34567400	0.121888	intergenic	,GRIK2,
18	26273001	26281600	0.121781	intergenic	TMC3,MCEE,
26	42320301	42325700	0.121748	intergenic	UBE2E2,ZNF385D,
19	24201301	24204300	0.121664	intergenic	CNTN4,LOC105603623,
5	3327501	3332000	0.12165	intergenic	ZNF93,LOC101103566,
17	35708701	35711400	0.121614	intergenic	TRPC3,FSTL5,
18	2295701	2306400	0.121581	intergenic	ATP10A,GABRB3,
8	73555201	73556500	0.121534	intronic	PPIL4,
4	29034601	29038200	0.121519	intergenic	MACC1,ITGB8,
21	15827301	15828700	0.121482	intergenic	LOC101114987,TENM4,
8	90153401	90154800	0.121481	intergenic	ERMARD,DLL1,
3	68056701	68061600	0.121359	intergenic	EFEMP1,PNPT1,
6	15137601	15139600	0.121329	intergenic	ENPEP,ELOVL6,
27	535101	536100	0.121308	intronic	LOC101115509,
1	65645801	65651000	0.121303	exonic	LOC101113817,
7	30904501	30907900	0.121279	intronic	SPRED1,
3	184574301	184577700	0.121275	intronic	TMTC1,
13	55123901	55126000	0.121251	intergenic	CDH4,CDH26,
24	35578001	35580400	0.12124	exonic	LOC105604785,
5	57610601	57611600	0.121202	intergenic	HTR4,ADRB2,
2	88976001	88985300	0.121173	intergenic	LOC101104373,LOC101104634,
4	111806801	111808000	0.121011	intergenic	ZNF777,ZNF746,
25	23771201	23773800	0.120967	intronic	CTNNA3,
2	127762701	127763700	0.120885	intronic	UBE2E3,
15	26147701	26151500	0.120813	intergenic	CADM1,BUD13,
5	86992801	86994400	0.120776	intergenic	MEF2C,LOC106991203,
21	37758101	37760700	0.120689	intronic	PAG11,
3	59800101	59802500	0.120685	intergenic	LOC106990171,LOC101111617,
17	5319701	5320800	0.120588	intergenic	FBXW7,GATB,
20	31574501	31603200	0.120559	intergenic	LOC101106806,FAM65B,
27	76649601	76666800	0.120559	intergenic	LOC101106825,LOC105605697,
1	264253301	264255700	0.120557	intergenic	S100B,PRMT2,
1	222803401	222806000	0.12055	intergenic	LOC101103029,OTOL1,
16	67356001	67357000	0.120452	intergenic	LOC105602646,ICE1,
11	3230001	3231500	0.120427	intergenic	,KIF2B,
5	20673601	20674900	0.120358	intergenic	CDC42SE2,LYRM7,
2	129174301	129176000	0.120219	intergenic	CWC22,ZNF385B,
13	73164401	73170100	0.120218	intergenic	LOC105610219,LOC443097,
17	26211601	26213100	0.120214	intergenic	PCDH10,LOC101118560,
8	90228501	90229600	0.120213	intergenic	ERMARD,DLL1,
20	44159901	44161900	0.120206	intronic	SYCP2L,
4	88644601	88648100	0.120196	intergenic	TMEM229A,GPR37,
10	50774501	50776100	0.12017	exonic	TBC1D4,
15	26793401	26795500	0.120151	intergenic	CADM1,BUD13,
10	37298101	37300200	0.120108	intergenic	ATP12A,,
3	64360101	64361100	0.120094	intergenic	LOC106991019,FANCL,
6	60917701	60922800	0.120079	intergenic	BEND4,SHISA3,
13	71481101	71483200	0.120074	intergenic	PTPRT,SRSF6,
9	64374101	64376300	0.119947	intronic	CSMD3,
12	39229201	39232800	0.119905	intergenic	DHRS3,VPS13D,
9	34026401	34032600	0.119828	intergenic	ST18,FAM150A,
1	134569301	134575200	0.119803	intergenic	NCAM2,LOC101120465,
1	26823401	26824500	0.119788	intergenic	FAM159A,LOC101116001,
8	4378601	4381600	0.119788	intergenic	HTR1B,MEI4,
8	44823201	44828000	0.119748	intergenic	EPHA7,LOC101107795,
17	20545401	20549100	0.119733	intergenic	PCDH18,,
26	13877001	13878800	0.119728	intronic	CENPU,
2	135027401	135030000	0.119707	intergenic	SP3,CDCA7,
18	33599201	33602700	0.119676	upstream	MCP-3,
19	33145501	33155300	0.119637	intronic	FAM19A1,
1	253598801	253603800	0.119623	intergenic	LOC101117129,TOPBP1,
9	9461701	9463200	0.119616	intergenic	,EYS,
25	8475801	8478600	0.119568	intronic	LYST,
5	58865301	58866600	0.119549	intergenic	CSF1R,PDGFRB,
8	76381201	76385300	0.119517	intergenic	VIP,FBXO5,
23	21109501	21110600	0.119449	intergenic	FHOD3,MOCOS,
10	71918201	71919300	0.119435	intronic	LOC101109626,
2	199954601	199959700	0.119353	intergenic	PLCL1,SATB2,
20	21787601	21788600	0.119243	intergenic	PTCHD4,MUT,
10	12113101	12115300	0.119207	intronic	VWA8,
8	73278201	73280300	0.119199	intergenic	UST,TAB2,
2	11140801	11144700	0.119139	intronic	HSDL2,
16	71626001	71628200	0.119134	exonic	TERT,
13	33129701	33132100	0.119109	intergenic	ZEB1,ZNF438,
13	48009501	48010600	0.119082	intergenic	FERMT1,BMP2,
13	60256301	60261500	0.119064	intergenic	LOC101123139,REM1,
26	3188201	3189200	0.119053	intronic	CSMD1,
20	49448401	49452300	0.119051	intergenic	LOC101110458,LOC101123244,
2	181093501	181094600	0.118976	intergenic	DPP10,DDX18,
25	9899701	9904500	0.11897	intronic	RYR2,
6	114454001	114456100	0.118891	exonic	ADRA2C,
5	9008501	9056900	0.118876	exonic	ADGRE2,
12	14836401	14837700	0.118862	intergenic	BRINP3,,
5	551001	553100	0.118826	intergenic	CNOT6,GFPT2,
2	161864801	161865900	0.118821	intergenic	LOC105609660,,
3	56796001	56797000	0.118767	intronic	TCF7L1,
1	123532501	123535300	0.118748	intergenic	LOC101115849,LOC101116371,
1	121210201	121212000	0.118726	intronic	URB1,
16	9354201	9357900	0.118703	exonic	MRPS27,
6	8711501	8714100	0.118671	intergenic	TRAM1L1,LOC101112318,
8	51152301	51155200	0.118612	intergenic	NT5E,TBX18,
7	7039801	7041100	0.118564	intergenic	POC5,SV2C,
2	91170101	91171700	0.118524	intergenic	LOC105611746,ELAVL2,
13	25342401	25349900	0.118523	intergenic	GPR158,MYO3A,
16	10381801	10385400	0.118468	exonic	AK6,
10	26262901	26270300	0.118261	intronic	NBEA,
12	67821001	67822300	0.118252	intergenic	PROX1,RPS6KC1,
6	96244801	96246300	0.118232	intronic	RASGEF1B,
1	221732101	221735000	0.118216	intergenic	LOC101103029,,
11	18836201	18842500	0.118207	exonic	LOC101118202,
10	72003201	72010400	0.118195	exonic	LOC101109626,
18	43533201	43535700	0.118191	intergenic	EGLN3,EAPP,
3	195582901	195586900	0.118183	intergenic	LOC101116645,CAPZA3,
10	42170601	42172200	0.118127	intergenic	PCDH9,,
3	218664001	218665700	0.118124	intergenic	PARVG,KIAA1644,
13	78604401	78609500	0.118112	intergenic	KCNG1,NFATC2,
22	8950501	8965400	0.118084	intergenic	MINPP1,PAPSS2,
2	124470901	124476800	0.118042	intergenic	ZNF804A,LOC105608895,
16	51175901	51179600	0.118024	intronic	CDH12,
9	64420001	64424000	0.117999	exonic	CSMD3,
13	63055201	63060600	0.117891	intergenic	LOC101112245,ASIP,
23	11067201	11071600	0.117881	intergenic	CDH7,SERPINB8,
1	98521701	98532300	0.117881	exonic	LOC105615520,
14	57803301	57804600	0.117875	intronic	LOC105601907,LOC106991608,
27	23137901	23380500	0.117723	exonic	LOC101116122,LOC101110036,
4	32246001	32248200	0.117705	intergenic	CCDC126,DBF4,
11	35199601	35202600	0.1177	intronic	SPAG9,
16	16488201	16489600	0.117691	intergenic	HTR1A,IPO11,
12	10408001	10409500	0.11768	intergenic	UCHL5,RGS2,
15	7346101	7350600	0.117669	intergenic	TRPC6,PGR,
3	118653901	118655600	0.117603	intronic	TMTC2,
4	47444601	47447300	0.117603	intergenic	NAMPT,PIK3CG,
21	37635201	37645500	0.117577	intronic	PAG11,
6	96444201	96454300	0.117562	intergenic	RASGEF1B,LOC105609538,
8	31974801	31976200	0.117397	intronic	BVES,
26	30250701	30251700	0.117331	intergenic	LOC101109940,KCNU1,
5	22657601	22663000	0.117273	intergenic	SLC27A6,FBN2,
27	114468701	114926600	0.117271	intergenic	LOC101108550,AMOT,
2	90060201	90061800	0.117131	intergenic	CDKN2B,DMRTA1,
17	14991801	14993300	0.117116	intergenic	USP38,INPP4B,
3	45541301	45545100	0.117098	intergenic	TMEM17,B3GNT2,
1	267617201	267622300	0.11706	intergenic	DYRK1A,KCNJ6,
3	220063801	220068000	0.116985	intergenic	WNT7B,LOC105610652,
23	30730501	30740500	0.116983	intergenic	KCTD1,TAF4B,
4	1448801	1456800	0.116974	intergenic	VSTM2A,LOC105614180,
21	4827801	4829400	0.116914	intergenic	LOC101109050,LOC101109572,
18	50228201	50231600	0.116882	intergenic	LOC101103187,LRFN5,
12	7807301	7810300	0.11685	intergenic	LOC105616610,,
3	63057801	63067600	0.116753	intergenic	PAPOLG,BCL11A,
3	121627301	121628900	0.116731	intergenic	ALX1,RASSF9,
6	38801	47500	0.116715	intergenic	,APELA,
1	137029001	137030800	0.116691	intergenic	CHODL,C1H21orf91,
8	27445001	27450900	0.116641	intergenic	GPR6,FIG4,
1	273156401	273157900	0.116607	intergenic	LOC105605056,SATB1,
7	20092101	20097500	0.116573	intronic	CD276,
2	190272301	190273800	0.116563	intergenic	CNTNAP5,GYPC,
16	34129601	34140600	0.116516	intergenic	PTGER4,LOC105602672,
8	54878801	54880000	0.116484	intergenic	LAMA2,ARHGAP18,
18	41184501	41186100	0.116472	intronic	NUBPL,
17	50337501	50343300	0.11642	intergenic	AACS,BRI3BP,
9	77679001	77680000	0.116402	intronic	VPS13B,
21	48932901	48933900	0.116366	intergenic	IFITM10,KRTAP5.4,
2	63413101	63415300	0.116292	intronic	TMC1,
26	22143901	22146800	0.116252	intergenic	C26H8orf48,DLC1,
3	25870801	25873900	0.116246	intergenic	KCNS3,LOC105601856,
2	144270901	144280900	0.116235	intergenic	GRB14,FIGN,
2	209191501	209199200	0.11622	intronic	C2H2orf80,
1	274895801	274904200	0.116192	intergenic	KCNH8,EFHB,
17	62198801	62200000	0.116134	exonic	PXN,
12	78410101	78413900	0.116103	intergenic	LOC101111113,LOC101111382,
2	121625001	121629200	0.116077	intronic	ITGAV,
11	29751101	29753400	0.116055	intergenic	SHISA6,DNAH9,
11	16051401	16054800	0.11605	intronic	ASIC2,
6	37405301	37406400	0.116029	intergenic	LCORL,,
10	41032201	41033600	0.116015	intergenic	PCDH9,,
12	76123901	76129400	0.115998	intergenic	PTPRC,NR5A2,
12	11759601	11762400	0.115977	intergenic	LOC105611808,BRINP3,
2	19486401	19491200	0.115962	intergenic	SMC2,CYLC2,
2	66157201	66160400	0.115899	intergenic	MAMDC2,C2H9orf135,
6	15734301	15736800	0.11588	upstream	CASP6,
2	39801001	39802300	0.115861	intergenic	EBF2,CDCA2,
2	148803401	148805400	0.115856	intronic	LOC101109941,
14	13473101	13474500	0.115838	intergenic	LOC105602054,CDT1,
3	205465801	205468600	0.115832	exonic	LOC105608615,
17	21317401	21320600	0.115804	intergenic	PCDH18,,
8	80119401	80121400	0.115793	intronic	ARID1B,
1	57147501	57149400	0.115713	intergenic	,ADGRL2,
3	187650801	187654500	0.11569	intronic	ITPR2,
25	22502701	22504300	0.115675	intronic	CTNNA3,
10	64718201	64721200	0.115668	intergenic	SLITRK5,GPC5,
17	20507701	20510300	0.115637	intergenic	PCDH18,,
5	37070901	37075100	0.115579	intronic	COL23A1,
5	36046201	36048600	0.115566	upstream	NSD1,
2	19275101	19306100	0.115549	intergenic	SMC2,CYLC2,
10	58269901	58272100	0.115453	intergenic	,SLITRK1,
2	201173501	201174800	0.115412	intergenic	LOC101102297,C2H2orf69,
6	31940101	31941300	0.115409	intronic	GRID2,
10	24593401	24596300	0.115401	intergenic	POSTN,SUPT20H,
6	99555401	99556500	0.115381	intergenic	LOC101110941,ARHGAP24,
8	29447001	29448500	0.11534	intergenic	SCML4,SOBP,
8	27497801	27498900	0.115297	intronic	FIG4,
12	13468501	13470000	0.115289	intronic	BRINP3,
13	39763301	39764600	0.115225	intergenic	NKX2-4,NKX2-2,
1	44824401	44825600	0.115196	intergenic	DEPDC1,LRRC7,
2	245195401	245201900	0.115189	upstream	VWA5B1,
1	178001	179000	0.115095	intergenic	ING5,DTYMK,
22	13679201	13680600	0.115085	intergenic	IDE,KIF11,
3	122741001	122744000	0.115085	intergenic	MGAT4C,C3H12orf50,
9	9389601	9402500	0.115081	intergenic	,EYS,
2	187787701	187792000	0.115054	intergenic	TSN,CNTNAP5,
4	104261801	104263100	0.115037	intronic	TMEM178B,
9	52020301	52021400	0.115033	intergenic	HNF4G,ZFHX4,
13	10177301	10179900	0.114994	intergenic	LOC101106098,LOC101106868,
17	9864401	9866300	0.114959	intronic	ARHGAP10,
3	46847601	46849600	0.114956	intergenic	C3H2orf74,LRRTM4,
12	49429001	49433700	0.11495	exonic	AGRN,
1	110359601	110367700	0.114941	intergenic	ITLN2,F11R,
6	79354301	79356000	0.11487	intergenic	ADGRL3,TECRL,
4	107944501	107946500	0.114845	intergenic	TPK1,CNTNAP2,
7	54103601	54105800	0.114742	intergenic	WDR72,ONECUT1,
19	24755901	24762000	0.1147	intergenic	LOC105603623,CNTN6,
2	162907001	162909400	0.114623	intergenic	,ZEB2,
3	206402301	206405000	0.114622	intronic	LOC105608615,LOC106990118,
10	72592101	72593300	0.114541	intergenic	UGGT2,HS6ST3,
25	14471301	14472400	0.114538	intergenic	BICC1,PHYHIPL,
9	62807401	62809900	0.114519	intergenic	TRPS1,CSMD3,
27	99646801	99648200	0.114507	intergenic	LOC101122335,LOC101115685,
11	20620701	20622900	0.114503	intronic	SSH2,
5	106854401	106855800	0.114498	intergenic	TMEM232,SLC25A46,
4	38782301	38787800	0.114495	intergenic	CACNA2D1,HGF,
2	37065901	37070900	0.114495	intronic	KIF24,
21	4489701	4498400	0.114493	intergenic	,LOC106991818,
2	64790601	64793000	0.114428	intergenic	TMEM2,TRPM3,
8	14292001	14303600	0.11441	intronic	NKAIN2,
1	4212801	4213900	0.114384	intergenic	COPS8,ACKR3,
1	97410301	97411700	0.11427	intergenic	LOC101113720,BCL9,
8	43300301	43303100	0.114226	intergenic	MANEA,EPHA7,
17	2425301	2426700	0.114205	intergenic	RBM46,LRAT,
23	44214501	44227100	0.114199	intergenic	MC2R,SETBP1,
9	65681301	65682500	0.114112	intergenic	CSMD3,KCNV1,
3	126684001	126685500	0.11408	intergenic	ATP2B1,CCER1,
15	2879601	2880800	0.11405	intergenic	LOC101117272,PDGFD,
2	75114401	75115500	0.114008	intergenic	KDM4C,TMEM261,
20	26880501	26888500	0.11399	intergenic	LOC106990117,LOC101105609,
2	97111501	97112600	0.113951	intergenic	LINGO2,LOC101112287,
4	53225801	53238300	0.113948	intergenic	TFEC,MDFIC,
1	146439401	146450900	0.113947	intergenic	ROBO1,GBE1,
13	25943301	25945900	0.113826	intergenic	FZD8,OPTN,
21	1844101	1845900	0.113779	intronic	FAT3,
17	72112701	72114200	0.113749	intronic	DGCR8,
10	36384401	36388600	0.113744	intergenic	ZMYM2,LOC101119317,
3	184893401	184897400	0.11374	intergenic	FAR2,CCDC91,
3	21661901	21664300	0.113729	intergenic	TRIB2,LOC101121840,
1	247126701	247136100	0.113711	intergenic	CLSTN2,NMNAT3,
16	59128101	59130900	0.113701	intronic	DNAH5,
13	56069801	56070800	0.1137	intronic	PHACTR3,
5	105186601	105187900	0.113654	intronic	FER,
4	88087601	88091300	0.113651	intergenic	WASL,HYAL4,
10	60103201	60109400	0.113639	intergenic	SLITRK1,SLITRK6,
3	193813701	193815000	0.1136	intronic	PDE3A,
2	35033101	35034100	0.11359	intergenic	NTRK2,SLC28A3,
26	37321801	37324700	0.113584	intronic	PSD3,
22	25495801	25496800	0.113583	intergenic	SORCS3,SORCS1,
2	53738901	53740900	0.113563	intergenic	LOC101110212,LOC101110483,
16	45765901	45768200	0.113445	intergenic	,LOC101120952,
22	3370201	3373300	0.113418	intergenic	ZWINT,PCDH15,
22	1431401	1433000	0.113415	intergenic	LOC105604204,ZWINT,
7	6133101	6136300	0.113398	intergenic	DRD1,GCNT4,
2	68800601	68802100	0.113391	intergenic	DMRT3,DMRT2,
6	44182701	44184900	0.113362	intergenic	SOD3,CCDC149,
14	39186801	39190000	0.113294	intronic	HYDIN,
14	8531301	8538900	0.113273	intergenic	MPHOSPH6,CDH13,
19	3490401	3491500	0.113248	intronic	LOC106991755,
13	53614801	53616300	0.113239	intergenic	YTHDF1,BHLHE23,
23	15223501	15236600	0.113222	intergenic	PIK3C3,LOC101106129,
7	11670301	11673100	0.113221	exonic	SPG21,
5	22627401	22628600	0.11322	intergenic	SLC27A6,FBN2,
1	125868901	125870500	0.113195	intergenic	N6AMT1,LOC105611820,
17	37319601	37333300	0.113112	intergenic	FSTL5,LOC101111319,
18	33587601	33590400	0.113042	exonic	LOC101112678,
4	1887401	1890400	0.113037	intergenic	VSTM2A,LOC105614180,
1	79750201	79752800	0.112982	intergenic	COL11A1,RNPC3,
2	106813201	106815400	0.11287	intronic	GALNTL6,
7	7306501	7308900	0.112839	intronic	SV2C,
1	7009701	7014200	0.11281	intergenic	LOC105616272,MROH2A,
2	231630801	231634400	0.112745	intergenic	LOC101121244,CAB39,
12	72701	76800	0.112616	intergenic	LOC106990697,TMEM183A,
7	16273301	16275100	0.112592	intergenic	RPLP1,TLE3,
9	13424801	13431300	0.112584	exonic	SLC39A4,
4	49787801	49799600	0.112564	intergenic	EPDR1,STARD3NL,
5	53356201	53359000	0.112526	intergenic	KCTD16,PRELID2,
25	1674201	1678300	0.112513	intergenic	GALNT2,PGBD5,
22	44309801	44312000	0.112503	intergenic	DHX32,FANK1,
4	74090401	74096900	0.112496	intergenic	ZNF804B,STEAP1,
3	206882601	206885300	0.112421	intronic	LOC105614851,
16	38576201	38578500	0.112401	intergenic	SPEF2,PR,
17	26125401	26126600	0.11236	intergenic	PCDH10,LOC101118560,
1	240671301	240673100	0.112298	intergenic	PLOD2,LOC101105302,
3	191784201	191788400	0.11228	intergenic	SOX5,ETNK1,
1	149224101	149228900	0.112219	intergenic	GBE1,,
18	38105301	38106600	0.112202	intergenic	LOC106991724,LOC106991725,
6	65970801	65971900	0.1122	intergenic	GABRB1,COMMD8,
2	41684401	41686200	0.112178	intergenic	ADAM28,STC1,
2	144400401	144403900	0.112109	intergenic	GRB14,FIGN,
13	2900501	2904800	0.112104	intergenic	ANKEF1,SNAP25,
12	22906901	22908900	0.11207	intergenic	LOC101123651,DUSP10,
19	163701	167600	0.112066	intronic	LOC101122140,
4	725101	732600	0.11202	intergenic	VSTM2A,LOC105614180,
2	69328301	69329900	0.111909	intergenic	DMRT2,SMARCA2,
26	41867101	41873800	0.111907	intergenic	UBE2E2,ZNF385D,
21	31885801	31893700	0.111905	intergenic	BARX2,LOC101117120,
4	618501	620000	0.111857	intergenic	VSTM2A,LOC105614180,
2	224113801	224115600	0.111836	intergenic	ACSL3,KCNE4,
3	194395701	194398200	0.111784	intergenic	PDE3A,AEBP2,
13	19833001	19834200	0.111715	intronic	MALRD1,
27	59951201	60584800	0.111713	exonic	TEX11,SLC7A3,SNX12,FOXO4,CXHXorf65,IL2RG,MED12,NLGN3,LOC101104554,GJB1,ZMYM3,NONO,ITGB1BP2,
4	22771101	22773200	0.111611	intronic	DGKB,
6	75602501	75605300	0.111592	intergenic	,ADGRL3,
8	5272701	5278300	0.111587	intergenic	MEI4,IRAK1BP1,
2	241755601	241756600	0.111496	intergenic	MYOM3,SRSF10,
20	1256801	1258000	0.111453	intergenic	KHDRBS2,LOC105603922,
1	169162101	169176200	0.111443	intergenic	CBLB,CCDC54,
20	4197001	4198100	0.111439	intronic	COL21A1,
26	4445501	4446500	0.11138	intergenic	CSMD1,LOC105605296,
2	172816801	172823600	0.111371	intronic	THSD7B,
23	39443401	39451300	0.111357	intergenic	EPB41L3,TMEM200C,
12	15153801	15158700	0.111333	intergenic	BRINP3,KCTD3,
1	212879701	212881300	0.111294	intergenic	NCEH1,TNFSF10,
1	247600201	247612200	0.111279	exonic	COPB2,
6	101266901	101268400	0.111246	intergenic	SLC10A6,C6H4orf36,
19	49607701	49609700	0.11123	intronic	DOCK3,
24	8763901	8765800	0.111217	intronic	GRIN2A,
6	106742401	106743400	0.111023	intergenic	HS3ST1,RAB28,
15	15251501	15253000	0.111021	intergenic	AMOTL1,PIWIL4,
6	66417901	66428300	0.110938	intronic	CORIN,
8	90110201	90112300	0.110912	intergenic	ERMARD,DLL1,
25	41037701	41046000	0.110834	exonic	MMRN2,SNCG,
17	24206201	24208100	0.110801	intergenic	PABPC4L,PCDH10,
2	162362701	162366900	0.110767	intergenic	LOC105609660,,
5	76409201	76410500	0.110663	intergenic	,LOC106990422,
1	138151901	138159500	0.110652	intergenic	CXADR,USP25,
20	7950401	7951500	0.110494	intergenic	IP6K3,LEMD2,
8	74809701	74810900	0.110483	intergenic	MTHFD1L,AKAP12,
1	199952501	199956900	0.110482	exonic	EHHADH,
2	120170501	120174100	0.110473	intergenic	GULP1,TFPI,
1	52733801	52737400	0.110443	intergenic	ST6GALNAC3,ST6GALNAC5,
14	50360301	50367600	0.11041	exonic	LOC106991560,
24	9281001	9282600	0.110328	intergenic	EMP2,TEKT5,
8	50631701	50643300	0.110293	intergenic	HTR1E,SYNCRIP,
12	37784101	37785600	0.110288	intronic	DNM3,
1	17318701	17327100	0.11026	intergenic	SLC2A1,LOC101103614,
23	61350201	61351200	0.11021	intronic	PHLPP1,
1	44253501	44256800	0.110142	intergenic	DEPDC1,LRRC7,
1	87272601	87274800	0.110125	intergenic	CD53,LRIF1,
13	79299001	79304600	0.110049	intergenic	LOC105608645,TSHZ2,
8	51770501	51771900	0.109998	intergenic	TBX18,CEP162,
24	40701	42800	0.109985	intergenic	,POLR3K,
9	3268901	3270500	0.109982	intronic	B3GAT2,
10	36975301	36977500	0.109956	intergenic	ATP12A,,
16	57247101	57248200	0.109933	intronic	FBXL7,
10	31157901	31159000	0.109922	intergenic	UBL3,SLC7A1,
20	26898201	26907200	0.109921	exonic	LOC101105609,
2	149775201	149776200	0.109806	intergenic	DAPL1,PKP4,
9	88576201	88583500	0.109772	intronic	CNGB3,
1	53450801	53456200	0.109761	intergenic	ZZZ3,LOC101122479,
7	94980901	94982200	0.109742	intergenic	FLRT2,GALC,
7	97232701	97240200	0.109693	exonic	EML5,
3	126193501	126195400	0.109682	intergenic	ATP2B1,CCER1,
1	97951701	97959600	0.10966	intergenic	PDZK1,RNF115,
13	39227001	39232600	0.109652	intergenic	RALGAPA2,KIZ,
18	9211201	9212200	0.109628	intergenic	LOC101112928,NR2F2,
10	84659201	84663000	0.109615	intergenic	ANKRD10,ARHGEF7,
2	72856901	72858100	0.109577	intronic	JAK2,
22	28094701	28095800	0.109544	intergenic	SORCS1,XPNPEP1,
2	75130301	75131300	0.109464	intergenic	KDM4C,TMEM261,
3	122390401	122397200	0.109399	intergenic	MGAT4C,C3H12orf50,
2	248842301	248856300	0.1093	intergenic	EPHA2,LOC101111082,
17	42576901	42579800	0.109294	intergenic	PDGFC,LOC105602833,
8	65880801	65881800	0.109241	intergenic	CITED2,NMBR,
1	232591701	232592700	0.109218	intergenic	RAP2B,P2RY1,
10	79169501	79171200	0.109212	intergenic	SLC10A2,,
2	218023701	218030500	0.10921	intergenic	TNP1,TNS1,
23	7976401	7978600	0.109177	intergenic	DOK6,CCDC102B,
6	22751301	22754000	0.109123	intronic	BANK1,
17	24595901	24599100	0.109095	intergenic	PABPC4L,PCDH10,
3	183251501	183256800	0.109088	intergenic	FAM60A,CAPRIN2,
1	269297201	269316200	0.109073	exonic	LOC101110904,
1	134810001	134811200	0.109057	intronic	LOC101120465,
15	67688101	67692900	0.109024	intergenic	,LRRC4C,
21	42579701	42580700	0.108966	intergenic	SYVN1,SPDYC,
15	58343701	58346100	0.108943	intergenic	METTL15,KCNA4,
6	100920301	100921600	0.108909	intergenic	MAPK10,PTPN13,
17	18224801	18226900	0.108897	exonic	ELF2,
4	55131101	55133500	0.108896	intergenic	PPP1R3A,GPR85,
15	77290001	77291000	0.108893	intergenic	LOC101117875,LOC105601922,
14	14617301	14623500	0.108848	intergenic	MYLK3,GPT2,
6	65541301	65543600	0.108795	intronic	GABRB1,
[truncated: 250 more rows]
