# Supplementary material for: A global analysis of CNVs in Chinese indigenous fine-wool sheep populations using whole-genome resequencing
Source: BMC Genomics. 2021 Jan 23;22:78. doi: 10.1186/s12864-021-07387-7 (PMC7825165; doi:10.1186/s12864-021-07387-7)
Supplement: Supplementary file 11 — Additional file 11: Table S9. GO analysis of CNVR-harbored genes differentially expressed between the horned and polled groups. [file 12864_2021_7387_MOESM11_ESM.xlsx]

## Sheet: Table S9
Table S9 GO analysis of CNVR-harbored genes differentially expressed between the horned and polled groups.
GO ID	Description	GO type	DEG_item	DEG_list	Bg_item	Bg_list	Over represented pValue	Corrected pValue
GO:0042157	lipoprotein metabolic process	biological_process	6	166	74	16549	0.00016101	0.69718
GO:0004402	histone acetyltransferase activity	molecular_function	3	166	14	16549	0.0007429	1
GO:0009317	acetyl-CoA carboxylase complex	cellular_component	2	166	6	16549	0.0013183	1
GO:0000302	response to reactive oxygen species	biological_process	2	166	9	16549	0.0028671	1
GO:1901031	regulation of response to reactive oxygen species	biological_process	2	166	9	16549	0.0028671	1
GO:0006270	DNA replication initiation	biological_process	4	166	75	16549	0.0063939	1
GO:0006869	lipid transport	biological_process	4	166	72	16549	0.0067547	1
GO:0003989	acetyl-CoA carboxylase activity	molecular_function	2	166	10	16549	0.0069317	1
GO:0016421	CoA carboxylase activity	molecular_function	2	166	10	16549	0.0069317	1
GO:0016885	ligase activity, forming carbon-carbon bonds	molecular_function	2	166	10	16549	0.0069317	1
GO:0071107	response to parathyroid hormone stimulus	biological_process	2	166	10	16549	0.007364	1
GO:0006259	DNA metabolic process	biological_process	18	166	923	16549	0.0096328	1
GO:0006261	DNA-dependent DNA replication	biological_process	4	166	90	16549	0.011439	1
GO:0004872	receptor activity	molecular_function	25	166	1730	16549	0.012368	1
GO:0010876	lipid localization	biological_process	4	166	87	16549	0.012914	1
GO:0004559	alpha-mannosidase activity	molecular_function	2	166	18	16549	0.013998	1
GO:0004488	methylenetetrahydrofolate dehydrogenase (NADP+) activity	molecular_function	2	166	16	16549	0.014722	1
GO:0015923	mannosidase activity	molecular_function	2	166	19	16549	0.015274	1
GO:0080134	regulation of response to stress	biological_process	2	166	21	16549	0.016319	1
GO:0009396	folic acid-containing compound biosynthetic process	biological_process	2	166	17	16549	0.01641	1
GO:0008013	beta-catenin binding	molecular_function	2	166	8	16549	0.016991	1
GO:0006760	folic acid-containing compound metabolic process	biological_process	2	166	18	16549	0.017783	1
GO:0005044	scavenger receptor activity	molecular_function	3	166	55	16549	0.017861	1
GO:0038024	cargo receptor activity	molecular_function	3	166	55	16549	0.017861	1
GO:0008146	sulfotransferase activity	molecular_function	3	166	62	16549	0.018344	1
GO:0019013	viral nucleocapsid	cellular_component	2	166	20	16549	0.01874	1
GO:0008080	N-acetyltransferase activity	molecular_function	3	166	56	16549	0.019939	1
GO:0006979	response to oxidative stress	biological_process	2	166	24	16549	0.019951	1
GO:0009733	response to auxin stimulus	biological_process	1	166	2	16549	0.020068	1
GO:0042559	pteridine-containing compound biosynthetic process	biological_process	2	166	20	16549	0.020777	1
GO:0009247	glycolipid biosynthetic process	biological_process	3	166	49	16549	0.021821	1
GO:0046467	membrane lipid biosynthetic process	biological_process	3	166	49	16549	0.021821	1
GO:0005525	GTP binding	molecular_function	10	166	467	16549	0.02194	1
GO:0016887	ATPase activity	molecular_function	10	166	372	16549	0.022738	1
GO:0019001	guanyl nucleotide binding	molecular_function	10	166	471	16549	0.023122	1
GO:0032561	guanyl ribonucleotide binding	molecular_function	10	166	471	16549	0.023122	1
GO:0003678	DNA helicase activity	molecular_function	4	166	101	16549	0.023448	1
GO:0016407	acetyltransferase activity	molecular_function	3	166	60	16549	0.024095	1
GO:0016410	N-acyltransferase activity	molecular_function	3	166	62	16549	0.025816	1
GO:0031082	BLOC complex	cellular_component	2	166	23	16549	0.025889	1
GO:0031083	BLOC-1 complex	cellular_component	2	166	23	16549	0.025889	1
GO:0035737	injection of substance in to other organism	biological_process	1	166	2	16549	0.026426	1
GO:0035738	envenomation resulting in modification of morphology or physiology of other organism	biological_process	1	166	2	16549	0.026426	1
GO:0044559	envenomation resulting in modulation of voltage-gated potassium channel activity in other organism	biological_process	1	166	2	16549	0.026426	1
GO:0044560	envenomation resulting in modulation of ion channel activity in other organism	biological_process	1	166	2	16549	0.026426	1
GO:0044562	envenomation resulting in negative regulation of voltage-gated potassium channel activity in other organism	biological_process	1	166	2	16549	0.026426	1
GO:0044564	envenomation resulting in occlusion of the pore of voltage-gated potassium channel in other organism	biological_process	1	166	2	16549	0.026426	1
GO:0006631	fatty acid metabolic process	biological_process	3	166	66	16549	0.026509	1
GO:0008610	lipid biosynthetic process	biological_process	5	166	170	16549	0.029902	1
GO:0042558	pteridine-containing compound metabolic process	biological_process	2	166	23	16549	0.029916	1
GO:0008289	lipid binding	molecular_function	6	166	229	16549	0.02997	1
GO:0044255	cellular lipid metabolic process	biological_process	6	166	230	16549	0.030232	1
GO:0004888	transmembrane signaling receptor activity	molecular_function	22	166	1617	16549	0.030852	1
GO:0004399	histidinol dehydrogenase activity	molecular_function	1	166	2	16549	0.031309	1
GO:0016782	transferase activity, transferring sulfur-containing groups	molecular_function	3	166	75	16549	0.031565	1
GO:0016646	oxidoreductase activity, acting on the CH-NH group of donors, NAD or NADP as acceptor	molecular_function	2	166	25	16549	0.031841	1
GO:0003924	GTPase activity	molecular_function	8	166	362	16549	0.032012	1
GO:0004930	G-protein coupled receptor activity	molecular_function	20	166	1484	16549	0.033449	1
GO:0034062	RNA polymerase activity	molecular_function	5	166	169	16549	0.034106	1
GO:0051287	NAD binding	molecular_function	3	166	81	16549	0.03416	1
GO:1901700	response to oxygen-containing compound	biological_process	2	166	25	16549	0.035824	1
GO:0009725	response to hormone stimulus	biological_process	3	166	75	16549	0.036639	1
GO:1901607	alpha-amino acid biosynthetic process	biological_process	3	166	69	16549	0.037051	1
GO:0006664	glycolipid metabolic process	biological_process	3	166	63	16549	0.037613	1
GO:0007015	actin filament organization	biological_process	2	166	33	16549	0.037714	1
GO:0008654	phospholipid biosynthetic process	biological_process	3	166	66	16549	0.039177	1
GO:0016852	sirohydrochlorin cobaltochelatase activity	molecular_function	1	166	2	16549	0.039633	1
GO:0044283	small molecule biosynthetic process	biological_process	5	166	173	16549	0.040686	1
GO:0038023	signaling receptor activity	molecular_function	22	166	1657	16549	0.041091	1
GO:0032787	monocarboxylic acid metabolic process	biological_process	3	166	77	16549	0.04154	1
GO:0003785	actin monomer binding	molecular_function	1	166	5	16549	0.042357	1
GO:0000988	protein binding transcription factor activity	molecular_function	5	166	165	16549	0.045748	1
GO:0006643	membrane lipid metabolic process	biological_process	3	166	70	16549	0.045886	1
GO:0006633	fatty acid biosynthetic process	biological_process	2	166	34	16549	0.0459	1
GO:0072330	monocarboxylic acid biosynthetic process	biological_process	2	166	34	16549	0.0459	1
GO:0007283	spermatogenesis	biological_process	2	166	30	16549	0.048529	1
GO:0048232	male gamete generation	biological_process	2	166	30	16549	0.048529	1
