# Supplementary material for: A global analysis of CNVs in Chinese indigenous fine-wool sheep populations using whole-genome resequencing
Source: BMC Genomics. 2021 Jan 23;22:78. doi: 10.1186/s12864-021-07387-7 (PMC7825165; doi:10.1186/s12864-021-07387-7)
Supplement: Supplementary file 14 — Additional file 14: Table S11. Introduction of the 3 sheep breeds examined in the present study. [file 12864_2021_7387_MOESM14_ESM.xlsx]

## Sheet: Table S11
Table S11. Introduction of the 3 sheep breeds examined in the present study.
Breeds	Sample	Origin	Sex	Altitude	Horn size	Breeding style	Picture
Alpine Merino Sheep (AMS_no)	M373708	Huangcheng, Gansu, China	male	～2900	polled	free-roaming
	M373649		male	～2900	polled	free-roaming
	M345057		male	～2900	polled	free-roaming
	M373690		male	～2900	polled	free-roaming
	K428506		male	～2900	polled	free-roaming
	K428518		male	～2900	polled	free-roaming
	M373984		male	～2900	polled	free-roaming
	M380230		male	～2900	polled	free-roaming
Alpine Merino Sheep (AMS_horn)	K428271		male	～2900	large	free-roaming
	M373815		male	～2900	large	free-roaming
	M349671		male	～2900	large	free-roaming
	M373370		male	～2900	large	free-roaming
	M373788		male	～2900	large	free-roaming
	M373821		male	～2900	large	free-roaming
	K428330		male	～2900	large	free-roaming
	M373238		male	～2900	large	free-roaming
Chinese Merino Sheep (CMS_horn)	M345182	Gongnaisi, Xinjiang, China	male	～500	large	free-roaming
	M373950		male	～500	large	free-roaming
	M373981		male	～500	large	free-roaming
	K428302		male	～500	large	free-roaming
	K428406		male	～500	large	free-roaming
	M373382		male	～500	large	free-roaming
	M345197		male	～500	large	free-roaming
	K428334		male	～500	large	free-roaming
Aohan Fine-wool Sheep (AHS_no)	M355686	Chifeng, Inner Mongolia, China	male	～800	polled	free-roaming
	K422852		male	～800	polled	free-roaming
	K427086		male	～800	polled	free-roaming
	M374531		male	～800	polled	free-roaming
	K429524		male	～800	polled	free-roaming
	K420535		male	～800	polled	free-roaming
	K421177		male	～800	polled	free-roaming
	M374639		male	～800	polled	free-roaming
